# Supplementary material for: Difluorination of α-(bromomethyl)styrenes via I(I)/I(III) catalysis: facile access to electrophilic linchpins for drug discovery
Source: Chem Sci. 2021 Mar 26;12(17):6148–52. doi: 10.1039/d1sc01132d (PMC8098697; doi:10.1039/d1sc01132d)
Supplement: SC-012-D1SC01132D-s002 [file SC-012-D1SC01132D-s002.cif]

# Electronic Supplementary Material (ESI) for Chemical Science.
# This journal is © The Royal Society of Chemistry 2021

####################################################################### 
# 
# This file contains crystal structure data downloaded from the 
# Cambridge Structural Database (CSD) hosted by the Cambridge 
# Crystallographic Data Centre (CCDC).
# 
# Full information about CCDC data access policies and citation 
# guidelines are available at http://www.ccdc.cam.ac.uk/access/V1 
# 
# Audit and citation data items may have been added by the CCDC. 
# Please retain this information to preserve the provenance of 
# this file and to allow appropriate attribution of the data. 
# 
#######################################################################

data_gil9967
_database_code_depnum_ccdc_archive 'CCDC 2055892'
loop_
_audit_author_name
_audit_author_address
'Constantin G. Daniliuc'
;Organisch Chemisches Institut WWU University of Muenster
Germany
;
_audit_update_record             
;
2021-01-13 deposited with the CCDC.	2021-03-26 downloaded from the CCDC.
;

_audit_creation_method           'APEX3 v2019.11-0'
_chemical_name_systematic        ?
_chemical_name_common            ?
_chemical_formula_moiety         ?
_chemical_formula_sum            'C17 H12 Br F2 N O2'
_chemical_formula_iupac          ?
_chemical_formula_weight         380.19

_chemical_melting_point          ?

_space_group_crystal_system      triclinic
_space_group_IT_number           2
_space_group_name_H-M_alt        'P -1'
_space_group_name_Hall           '-P 1'
loop_
_space_group_symop_operation_xyz
'x, y, z'
'-x, -y, -z'

_cell_length_a                   4.7731(8)
_cell_length_b                   11.3543(17)
_cell_length_c                   14.650(2)
_cell_angle_alpha                67.712(5)
_cell_angle_beta                 85.665(5)
_cell_angle_gamma                88.114(6)
_cell_volume                     732.5(2)
_cell_formula_units_Z            2
_cell_measurement_reflns_used    6241
_cell_measurement_theta_min      2.8698
_cell_measurement_theta_max      26.8468
_cell_measurement_temperature    102.(2)

_exptl_crystal_description       plate
_exptl_crystal_colour            colourless
_exptl_crystal_size_max          0.149
_exptl_crystal_size_mid          0.085
_exptl_crystal_size_min          0.043
_exptl_crystal_density_diffrn    1.724
_exptl_crystal_density_meas      ?
_exptl_crystal_density_method    'not measured'
_exptl_crystal_F_000             380

_exptl_absorpt_coefficient_mu    2.837
_exptl_absorpt_correction_type   multi-scan
_exptl_absorpt_process_details   
;
SADABS-2016/2 - Bruker AXS area detector scaling and absorption
correction. Reference: Krause, L., Herbst-Irmer, R., Sheldrick G.M.
& Stalke D., J. Appl. Cryst. 48 (2015) 3-10.
;
_exptl_absorpt_correction_T_min  0.68
_exptl_absorpt_correction_T_max  0.89

_exptl_special_details           
;
;

_diffrn_ambient_temperature      102.(2)

_diffrn_source                   MoK\a
_diffrn_source_type              'micro focus tube'
_diffrn_source_power             0.05
_diffrn_source_current           1.0
_diffrn_source_voltage           50

_diffrn_radiation_probe          x-ray
_diffrn_radiation_type           MoK\a
_diffrn_radiation_wavelength     0.71073
_diffrn_radiation_monochromator  'MX mirror'

_diffrn_measurement_device       'Bruker D8 Venture Photon III Diffractometer'
_diffrn_measurement_device_type  'Bruker D8 Venture'
_diffrn_measurement_method       'phi/omega scans'

_diffrn_detector_area_resol_mean 7.3910

_diffrn_reflns_number            14235
_diffrn_reflns_av_R_equivalents  0.0545
_diffrn_reflns_av_unetI/netI     0.0391
_diffrn_reflns_theta_min         2.87
_diffrn_reflns_theta_max         25.35
_diffrn_reflns_theta_full        25.24
_diffrn_measured_fraction_theta_max 0.975
_diffrn_measured_fraction_theta_full 0.975
_diffrn_reflns_limit_h_min       -5
_diffrn_reflns_limit_h_max       5
_diffrn_reflns_limit_k_min       -13
_diffrn_reflns_limit_k_max       12
_diffrn_reflns_limit_l_min       -17
_diffrn_reflns_limit_l_max       17

_refine_special_details          
;
Reflections were merged by SHELXL according to the crystal
class for the calculation of statistics and refinement.

_reflns_Friedel_fraction is defined as the number of unique
Friedel pairs measured divided by the number that would be
possible theoretically, ignoring centric projections and
systematic absences.
;

_reflns_number_total             2620
_reflns_number_gt                2325
_reflns_threshold_expression     'I > 2\s(I)'
_reflns_Friedel_coverage         0.000
_reflns_Friedel_fraction_max     .
_reflns_Friedel_fraction_full    .

_refine_ls_structure_factor_coef Fsqd
_refine_ls_matrix_type           full
_refine_ls_R_factor_all          0.0393
_refine_ls_R_factor_gt           0.0333
_refine_ls_wR_factor_gt          0.0755
_refine_ls_wR_factor_ref         0.0779
_refine_ls_goodness_of_fit_ref   1.068
_refine_ls_restrained_S_all      1.068
_refine_ls_number_reflns         2620
_refine_ls_number_parameters     208
_refine_ls_number_restraints     0
_refine_ls_number_constraints    ?
_refine_ls_hydrogen_treatment    constr
_refine_ls_weighting_scheme      calc
_refine_ls_weighting_details     
'w=1/[\s^2^(Fo^2^)+(0.0384P)^2^+0.5703P] where P=(Fo^2^+2Fc^2^)/3'

_atom_sites_solution_hydrogens   geom
_atom_sites_solution_primary     ?
_atom_sites_solution_secondary   ?

_refine_ls_shift/su_max          0.000
_refine_ls_shift/su_mean         0.000
_refine_diff_density_max         0.613
_refine_diff_density_min         -0.485
_refine_ls_extinction_method     none
_refine_ls_extinction_coef       ?

loop_
_atom_type_symbol
_atom_type_description
_atom_type_scat_dispersion_real
_atom_type_scat_dispersion_imag
_atom_type_scat_source
C C 0.0033 0.0016 'International Tables Vol C Tables 4.2.6.8 and 6.1.1.4'
H H 0.0000 0.0000 'International Tables Vol C Tables 4.2.6.8 and 6.1.1.4'
Br Br -0.2901 2.4595 'International Tables Vol C Tables 4.2.6.8 and 6.1.1.4'
F F 0.0171 0.0103 'International Tables Vol C Tables 4.2.6.8 and 6.1.1.4'
N N 0.0061 0.0033 'International Tables Vol C Tables 4.2.6.8 and 6.1.1.4'
O O 0.0106 0.0060 'International Tables Vol C Tables 4.2.6.8 and 6.1.1.4'

_computing_data_collection       'Bruker APEX3 v2019.11-0 Photon III'
_computing_cell_refinement       'SAINT V8.40B (Bruker Nano, Inc., 2019)'
_computing_data_reduction        'SAINT V8.40B (Bruker Nano, Inc., 2019)'
_computing_structure_solution    'SHELXT 2018/2 (Sheldrick, 2018)'
_computing_structure_refinement  'SHELXL-2018/3 (Sheldrick, 2018)'
_computing_molecular_graphics    'shelXle (C.B. Huebschle, rev 994)'
_computing_publication_material  ?

loop_
_atom_site_type_symbol
_atom_site_label
_atom_site_fract_x
_atom_site_fract_y
_atom_site_fract_z
_atom_site_U_iso_or_equiv
_atom_site_adp_type
_atom_site_calc_flag
_atom_site_refinement_flags_adp
_atom_site_refinement_flags_occupancy
_atom_site_refinement_flags_posn
_atom_site_occupancy
_atom_site_disorder_assembly
_atom_site_disorder_group
Br Br1 -0.27688(6) 0.16413(3) 0.96951(2) 0.02107(11) Uani d . . . 1 . .
N N1 0.4469(5) 0.3033(2) 0.34605(16) 0.0140(5) Uani d . . . 1 . .
O O1 0.5242(4) 0.5187(2) 0.31450(14) 0.0178(4) Uani d . . . 1 . .
O O2 0.4853(4) 0.1066(2) 0.32879(15) 0.0194(5) Uani d . . . 1 . .
C C1 0.2360(6) 0.2741(3) 0.4271(2) 0.0146(6) Uani d . . . 1 . .
C C2 0.2098(6) 0.1492(3) 0.4968(2) 0.0166(6) Uani d . . . 1 . .
H H2 0.329733 0.083735 0.490592 0.02 Uiso calc U . R 1 . .
C C3 0.0056(6) 0.1218(3) 0.5754(2) 0.0159(6) Uani d . . . 1 . .
H H3 -0.01569 0.036648 0.621565 0.019 Uiso calc U . R 1 . .
C C4 -0.1657(6) 0.2158(3) 0.5872(2) 0.0148(6) Uani d . . . 1 . .
C C5 -0.1370(6) 0.3396(3) 0.5173(2) 0.0153(6) Uani d . . . 1 . .
H H5 -0.25483 0.405115 0.524375 0.018 Uiso calc U . R 1 . .
C C6 0.0619(6) 0.3691(3) 0.4370(2) 0.0155(6) Uani d . . . 1 . .
H H6 0.077633 0.453745 0.389496 0.019 Uiso calc U . R 1 . .
C C7 -0.3774(6) 0.1878(3) 0.6756(2) 0.0155(6) Uani d . . . 1 . .
H H7A -0.522126 0.255745 0.659896 0.019 Uiso calc U . R 1 . .
H H7B -0.472483 0.106345 0.688149 0.019 Uiso calc U . R 1 . .
C C8 -0.2421(6) 0.1791(3) 0.7685(2) 0.0161(6) Uani d . . . 1 . .
F F1 -0.0729(3) 0.07242(16) 0.80056(12) 0.0211(4) Uani d . . . 1 . .
F F2 -0.0606(3) 0.27967(16) 0.74733(12) 0.0183(4) Uani d . . . 1 . .
C C9 -0.4552(6) 0.1774(3) 0.8504(2) 0.0186(6) Uani d . . . 1 . .
H H9A -0.583073 0.10431 0.866293 0.022 Uiso calc U . R 1 . .
H H9B -0.569404 0.256298 0.827539 0.022 Uiso calc U . R 1 . .
C C10 0.5768(6) 0.4243(3) 0.2982(2) 0.0150(6) Uani d . . . 1 . .
C C11 0.7952(6) 0.4079(3) 0.2248(2) 0.0147(6) Uani d . . . 1 . .
C C12 0.9854(6) 0.4954(3) 0.1610(2) 0.0174(6) Uani d . . . 1 . .
H H12 0.989826 0.580553 0.157526 0.021 Uiso calc U . R 1 . .
C C13 1.1705(6) 0.4522(3) 0.1021(2) 0.0200(7) Uani d . . . 1 . .
H H13 1.304975 0.509291 0.057416 0.024 Uiso calc U . R 1 . .
C C14 1.1628(6) 0.3277(3) 0.1072(2) 0.0196(6) Uani d . . . 1 . .
H H14 1.291713 0.301354 0.065901 0.024 Uiso calc U . R 1 . .
C C15 0.9686(6) 0.2405(3) 0.1719(2) 0.0176(6) Uani d . . . 1 . .
H H15 0.96223 0.155243 0.175623 0.021 Uiso calc U . R 1 . .
C C16 0.7867(6) 0.2838(3) 0.2302(2) 0.0155(6) Uani d . . . 1 . .
C C17 0.5605(6) 0.2153(3) 0.3061(2) 0.0151(6) Uani d . . . 1 . .

loop_
_atom_site_aniso_label
_atom_site_aniso_U_11
_atom_site_aniso_U_22
_atom_site_aniso_U_33
_atom_site_aniso_U_12
_atom_site_aniso_U_13
_atom_site_aniso_U_23
Br1 0.02430(17) 0.02291(19) 0.01763(16) -0.00478(12) -0.00035(11) -0.00933(12)
N1 0.0149(11) 0.0124(13) 0.0159(11) -0.0016(10) 0.0000(9) -0.0067(9)
O1 0.0178(10) 0.0128(11) 0.0246(11) -0.0025(9) 0.0009(8) -0.0095(8)
O2 0.0214(11) 0.0145(12) 0.0252(11) -0.0048(9) 0.0017(8) -0.0110(9)
C1 0.0130(13) 0.0149(16) 0.0187(14) -0.0011(12) -0.0013(11) -0.0096(11)
C2 0.0170(14) 0.0130(16) 0.0208(14) 0.0003(12) -0.0004(11) -0.0076(12)
C3 0.0155(14) 0.0133(15) 0.0192(14) -0.0029(12) -0.0010(11) -0.0061(11)
C4 0.0118(13) 0.0177(16) 0.0178(14) -0.0062(12) -0.0018(11) -0.0093(11)
C5 0.0134(13) 0.0147(15) 0.0232(15) 0.0018(12) -0.0033(11) -0.0131(12)
C6 0.0154(14) 0.0139(15) 0.0192(14) -0.0012(12) -0.0049(11) -0.0075(11)
C7 0.0124(13) 0.0142(15) 0.0218(15) -0.0028(11) 0.0003(11) -0.0093(11)
C8 0.0153(13) 0.0106(15) 0.0242(15) -0.0008(12) -0.0009(11) -0.0086(12)
F1 0.0221(9) 0.0173(10) 0.0261(9) 0.0056(7) -0.0043(7) -0.0105(7)
F2 0.0162(8) 0.0184(9) 0.0224(9) -0.0075(7) 0.0012(6) -0.0101(7)
C9 0.0154(14) 0.0223(17) 0.0188(14) -0.0032(12) -0.0004(11) -0.0085(12)
C10 0.0132(13) 0.0156(16) 0.0162(14) -0.0007(12) -0.0050(11) -0.0051(11)
C11 0.0127(13) 0.0167(16) 0.0158(13) 0.0010(12) -0.0045(10) -0.0067(11)
C12 0.0167(14) 0.0183(16) 0.0180(14) -0.0023(12) -0.0018(11) -0.0075(12)
C13 0.0148(14) 0.0259(18) 0.0203(15) -0.0027(13) 0.0000(11) -0.0097(12)
C14 0.0146(14) 0.0276(18) 0.0185(14) 0.0023(13) -0.0011(11) -0.0109(12)
C15 0.0186(14) 0.0167(16) 0.0201(14) 0.0014(12) -0.0033(11) -0.0096(12)
C16 0.0138(13) 0.0171(16) 0.0153(13) -0.0006(12) -0.0038(11) -0.0053(11)
C17 0.0125(13) 0.0161(16) 0.0181(14) -0.0009(12) -0.0026(11) -0.0079(11)

_geom_special_details            
;

All esds (except the esd in the dihedral angle between two l.s. planes)
are estimated using the full covariance matrix.  The cell esds are taken
into account individually in the estimation of esds in distances, angles
and torsion angles; correlations between esds in cell parameters are only
used when they are defined by crystal symmetry.  An approximate (isotropic)
treatment of cell esds is used for estimating esds involving l.s. planes.
;

loop_
_geom_bond_atom_site_label_1
_geom_bond_atom_site_label_2
_geom_bond_site_symmetry_2
_geom_bond_distance
_geom_bond_publ_flag
Br1 C9 . 1.952(3) ?
N1 C17 . 1.413(4) ?
N1 C10 . 1.422(4) ?
N1 C1 . 1.441(3) ?
O1 C10 . 1.199(4) ?
O2 C17 . 1.208(4) ?
C1 C6 . 1.384(4) ?
C1 C2 . 1.402(4) ?
C2 C3 . 1.397(4) ?
C2 H2 . 0.95 ?
C3 C4 . 1.379(4) ?
C3 H3 . 0.95 ?
C4 C5 . 1.394(4) ?
C4 C7 . 1.520(4) ?
C5 C6 . 1.397(4) ?
C5 H5 . 0.95 ?
C6 H6 . 0.95 ?
C7 C8 . 1.518(4) ?
C7 H7A . 0.99 ?
C7 H7B . 0.99 ?
C8 F1 . 1.379(3) ?
C8 F2 . 1.381(3) ?
C8 C9 . 1.508(4) ?
C9 H9A . 0.99 ?
C9 H9B . 0.99 ?
C10 C11 . 1.498(4) ?
C11 C16 . 1.382(4) ?
C11 C12 . 1.383(4) ?
C12 C13 . 1.394(4) ?
C12 H12 . 0.95 ?
C13 C14 . 1.389(5) ?
C13 H13 . 0.95 ?
C14 C15 . 1.398(4) ?
C14 H14 . 0.95 ?
C15 C16 . 1.380(4) ?
C15 H15 . 0.95 ?
C16 C17 . 1.492(4) ?

loop_
_geom_angle_atom_site_label_1
_geom_angle_atom_site_label_2
_geom_angle_atom_site_label_3
_geom_angle_site_symmetry_1
_geom_angle_site_symmetry_3
_geom_angle
_geom_angle_publ_flag
C17 N1 C10 . . 110.9(2) ?
C17 N1 C1 . . 124.9(2) ?
C10 N1 C1 . . 124.1(2) ?
C6 C1 C2 . . 120.0(3) ?
C6 C1 N1 . . 120.3(3) ?
C2 C1 N1 . . 119.7(3) ?
C3 C2 C1 . . 119.3(3) ?
C3 C2 H2 . . 120.3 ?
C1 C2 H2 . . 120.3 ?
C4 C3 C2 . . 121.3(3) ?
C4 C3 H3 . . 119.3 ?
C2 C3 H3 . . 119.3 ?
C3 C4 C5 . . 118.6(3) ?
C3 C4 C7 . . 121.5(3) ?
C5 C4 C7 . . 119.9(3) ?
C4 C5 C6 . . 121.2(3) ?
C4 C5 H5 . . 119.4 ?
C6 C5 H5 . . 119.4 ?
C1 C6 C5 . . 119.5(3) ?
C1 C6 H6 . . 120.2 ?
C5 C6 H6 . . 120.2 ?
C8 C7 C4 . . 112.5(2) ?
C8 C7 H7A . . 109.1 ?
C4 C7 H7A . . 109.1 ?
C8 C7 H7B . . 109.1 ?
C4 C7 H7B . . 109.1 ?
H7A C7 H7B . . 107.8 ?
F1 C8 F2 . . 104.5(2) ?
F1 C8 C9 . . 110.0(2) ?
F2 C8 C9 . . 109.3(2) ?
F1 C8 C7 . . 110.0(2) ?
F2 C8 C7 . . 110.1(2) ?
C9 C8 C7 . . 112.6(2) ?
C8 C9 Br1 . . 111.88(19) ?
C8 C9 H9A . . 109.2 ?
Br1 C9 H9A . . 109.2 ?
C8 C9 H9B . . 109.2 ?
Br1 C9 H9B . . 109.2 ?
H9A C9 H9B . . 107.9 ?
O1 C10 N1 . . 126.9(3) ?
O1 C10 C11 . . 127.5(3) ?
N1 C10 C11 . . 105.6(2) ?
C16 C11 C12 . . 122.1(3) ?
C16 C11 C10 . . 108.7(2) ?
C12 C11 C10 . . 129.2(3) ?
C11 C12 C13 . . 116.6(3) ?
C11 C12 H12 . . 121.7 ?
C13 C12 H12 . . 121.7 ?
C14 C13 C12 . . 121.5(3) ?
C14 C13 H13 . . 119.2 ?
C12 C13 H13 . . 119.2 ?
C13 C14 C15 . . 121.2(3) ?
C13 C14 H14 . . 119.4 ?
C15 C14 H14 . . 119.4 ?
C16 C15 C14 . . 117.0(3) ?
C16 C15 H15 . . 121.5 ?
C14 C15 H15 . . 121.5 ?
C15 C16 C11 . . 121.6(3) ?
C15 C16 C17 . . 129.9(3) ?
C11 C16 C17 . . 108.4(3) ?
O2 C17 N1 . . 126.3(3) ?
O2 C17 C16 . . 127.4(3) ?
N1 C17 C16 . . 106.3(2) ?

loop_
_geom_torsion_atom_site_label_1
_geom_torsion_atom_site_label_2
_geom_torsion_atom_site_label_3
_geom_torsion_atom_site_label_4
_geom_torsion_site_symmetry_1
_geom_torsion_site_symmetry_2
_geom_torsion_site_symmetry_3
_geom_torsion_site_symmetry_4
_geom_torsion
_geom_torsion_publ_flag
C17 N1 C1 C6 . . . . -154.9(3) ?
C10 N1 C1 C6 . . . . 27.7(4) ?
C17 N1 C1 C2 . . . . 25.9(4) ?
C10 N1 C1 C2 . . . . -151.4(3) ?
C6 C1 C2 C3 . . . . 0.5(4) ?
N1 C1 C2 C3 . . . . 179.7(2) ?
C1 C2 C3 C4 . . . . -1.8(4) ?
C2 C3 C4 C5 . . . . 1.8(4) ?
C2 C3 C4 C7 . . . . -176.7(2) ?
C3 C4 C5 C6 . . . . -0.5(4) ?
C7 C4 C5 C6 . . . . 178.0(2) ?
C2 C1 C6 C5 . . . . 0.7(4) ?
N1 C1 C6 C5 . . . . -178.5(2) ?
C4 C5 C6 C1 . . . . -0.7(4) ?
C3 C4 C7 C8 . . . . 78.8(3) ?
C5 C4 C7 C8 . . . . -99.6(3) ?
C4 C7 C8 F1 . . . . -68.3(3) ?
C4 C7 C8 F2 . . . . 46.3(3) ?
C4 C7 C8 C9 . . . . 168.6(3) ?
F1 C8 C9 Br1 . . . . 56.3(3) ?
F2 C8 C9 Br1 . . . . -57.9(3) ?
C7 C8 C9 Br1 . . . . 179.31(19) ?
C17 N1 C10 O1 . . . . 179.0(3) ?
C1 N1 C10 O1 . . . . -3.3(4) ?
C17 N1 C10 C11 . . . . -1.9(3) ?
C1 N1 C10 C11 . . . . 175.7(2) ?
O1 C10 C11 C16 . . . . 179.7(3) ?
N1 C10 C11 C16 . . . . 0.7(3) ?
O1 C10 C11 C12 . . . . 0.9(5) ?
N1 C10 C11 C12 . . . . -178.1(3) ?
C16 C11 C12 C13 . . . . -0.2(4) ?
C10 C11 C12 C13 . . . . 178.5(3) ?
C11 C12 C13 C14 . . . . 0.2(4) ?
C12 C13 C14 C15 . . . . -0.1(4) ?
C13 C14 C15 C16 . . . . -0.1(4) ?
C14 C15 C16 C11 . . . . 0.1(4) ?
C14 C15 C16 C17 . . . . -179.5(3) ?
C12 C11 C16 C15 . . . . 0.0(4) ?
C10 C11 C16 C15 . . . . -178.9(2) ?
C12 C11 C16 C17 . . . . 179.7(2) ?
C10 C11 C16 C17 . . . . 0.8(3) ?
C10 N1 C17 O2 . . . . -176.9(3) ?
C1 N1 C17 O2 . . . . 5.4(4) ?
C10 N1 C17 C16 . . . . 2.4(3) ?
C1 N1 C17 C16 . . . . -175.3(2) ?
C15 C16 C17 O2 . . . . -3.0(5) ?
C11 C16 C17 O2 . . . . 177.4(3) ?
C15 C16 C17 N1 . . . . 177.7(3) ?
C11 C16 C17 N1 . . . . -1.9(3) ?

_shelx_res_file                  
;

TITL gil9967.res in P-1
    gil9967.res
    created by SHELXL-2018/3 at 07:52:42 on 11-Dec-2020
CELL  0.71073   4.7731  11.3543  14.6499   67.712   85.665   88.114
ZERR    2.000   0.0008   0.0017   0.0024    0.005    0.005    0.006
LATT 1
SFAC C  H  Br F  N  O
UNIT 34  24  2  4  2  4
LIST 4
SIZE 0.043 0.085 0.149
TEMP -171.150
ACTA
CONF

SHEL 999 0.83

OMIT    -1   4   1
OMIT     3   0   9
OMIT     1   6   2

L.S. 30
BOND $H
FMAP 2
PLAN 10

WGHT    0.038400    0.570300
FVAR       0.60832
BR1   3   -0.276878    0.164132    0.969510    11.00000    0.02430    0.02291 =
         0.01763   -0.00933   -0.00035   -0.00478
N1    5    0.446918    0.303325    0.346048    11.00000    0.01491    0.01242 =
         0.01591   -0.00671    0.00001   -0.00164
O1    6    0.524186    0.518738    0.314501    11.00000    0.01782    0.01280 =
         0.02458   -0.00948    0.00086   -0.00251
O2    6    0.485280    0.106645    0.328793    11.00000    0.02143    0.01445 =
         0.02522   -0.01102    0.00166   -0.00480
C1    1    0.235985    0.274125    0.427063    11.00000    0.01303    0.01487 =
         0.01874   -0.00961   -0.00127   -0.00106
C2    1    0.209819    0.149151    0.496755    11.00000    0.01703    0.01305 =
         0.02078   -0.00761   -0.00041    0.00033
AFIX  43
H2    2    0.329733    0.083735    0.490592    11.00000   -1.20000
AFIX   0
C3    1    0.005607    0.121776    0.575368    11.00000    0.01545    0.01332 =
         0.01924   -0.00614   -0.00105   -0.00292
AFIX  43
H3    2   -0.015690    0.036648    0.621565    11.00000   -1.20000
AFIX   0
C4    1   -0.165658    0.215844    0.587246    11.00000    0.01179    0.01765 =
         0.01776   -0.00930   -0.00176   -0.00617
C5    1   -0.136957    0.339620    0.517292    11.00000    0.01339    0.01469 =
         0.02317   -0.01310   -0.00325    0.00182
AFIX  43
H5    2   -0.254830    0.405115    0.524375    11.00000   -1.20000
AFIX   0
C6    1    0.061933    0.369121    0.436969    11.00000    0.01542    0.01388 =
         0.01916   -0.00755   -0.00490   -0.00122
AFIX  43
H6    2    0.077633    0.453745    0.389496    11.00000   -1.20000
AFIX   0
C7    1   -0.377437    0.187751    0.675609    11.00000    0.01245    0.01422 =
         0.02183   -0.00927    0.00028   -0.00281
AFIX  23
H7A   2   -0.522126    0.255745    0.659896    11.00000   -1.20000
H7B   2   -0.472483    0.106345    0.688149    11.00000   -1.20000
AFIX   0
C8    1   -0.242095    0.179090    0.768492    11.00000    0.01532    0.01062 =
         0.02421   -0.00855   -0.00088   -0.00077
F1    4   -0.072870    0.072419    0.800556    11.00000    0.02210    0.01731 =
         0.02610   -0.01053   -0.00426    0.00564
F2    4   -0.060633    0.279673    0.747330    11.00000    0.01620    0.01840 =
         0.02240   -0.01006    0.00116   -0.00753
C9    1   -0.455225    0.177370    0.850405    11.00000    0.01543    0.02233 =
         0.01881   -0.00847   -0.00041   -0.00323
AFIX  23
H9A   2   -0.583073    0.104310    0.866293    11.00000   -1.20000
H9B   2   -0.569404    0.256298    0.827539    11.00000   -1.20000
AFIX   0
C10   1    0.576811    0.424264    0.298192    11.00000    0.01317    0.01557 =
         0.01621   -0.00509   -0.00501   -0.00071
C11   1    0.795165    0.407888    0.224829    11.00000    0.01265    0.01665 =
         0.01579   -0.00665   -0.00449    0.00098
C12   1    0.985443    0.495354    0.161020    11.00000    0.01674    0.01826 =
         0.01798   -0.00748   -0.00178   -0.00235
AFIX  43
H12   2    0.989826    0.580553    0.157526    11.00000   -1.20000
AFIX   0
C13   1    1.170484    0.452214    0.102085    11.00000    0.01476    0.02586 =
         0.02031   -0.00973    0.00003   -0.00272
AFIX  43
H13   2    1.304975    0.509291    0.057416    11.00000   -1.20000
AFIX   0
C14   1    1.162781    0.327715    0.107159    11.00000    0.01458    0.02758 =
         0.01853   -0.01088   -0.00111    0.00227
AFIX  43
H14   2    1.291713    0.301354    0.065901    11.00000   -1.20000
AFIX   0
C15   1    0.968624    0.240487    0.171915    11.00000    0.01860    0.01672 =
         0.02007   -0.00963   -0.00335    0.00141
AFIX  43
H15   2    0.962230    0.155243    0.175623    11.00000   -1.20000
AFIX   0
C16   1    0.786707    0.283843    0.230197    11.00000    0.01385    0.01711 =
         0.01530   -0.00526   -0.00375   -0.00058
C17   1    0.560478    0.215256    0.306050    11.00000    0.01253    0.01613 =
         0.01813   -0.00787   -0.00263   -0.00089
HKLF 4


REM  gil9967.res in P-1
REM wR2 = 0.077851, GooF = S = 1.06762, Restrained GooF = 1.06762 for all data
REM R1 = 0.033262 for 2325 Fo > 4sig(Fo) and 0.039269 for all 2620 data
REM 208 parameters refined using 0 restraints

END

WGHT      0.0378      0.5755

REM Highest difference peak  0.613,  deepest hole -0.485,  1-sigma level  0.083
Q1    1  -0.3109  0.1194  1.0393  11.00000  0.05    0.61
Q2    1  -0.2634  0.2021  0.9021  11.00000  0.05    0.60
Q3    1  -0.0948  0.1180  0.9663  11.00000  0.05    0.49
Q4    1  -0.4981  0.1752  0.9589  11.00000  0.05    0.42
Q5    1   0.6873  0.2467  0.2648  11.00000  0.05    0.36
Q6    1  -0.4299  0.2254  0.9848  11.00000  0.05    0.36
Q7    1  -0.3034  0.1797  0.7203  11.00000  0.05    0.32
Q8    1   1.0360  0.4718  0.1121  11.00000  0.05    0.30
Q9    1   0.9274  0.4407  0.2028  11.00000  0.05    0.30
Q10   1   0.3566  0.2752  0.3908  11.00000  0.05    0.30
;
_shelx_res_checksum              74722

_shelx_hkl_file                  
;
  -1   0   0   63.49    5.00
  -1   0   0   56.79    5.00
   1   0   0   57.29    5.00
   1   0   0   54.79    4.40
   1   0   0   62.69    5.00
  -2   0   0   10.00    3.50
  -2   0   0   10.40    3.90
  -2   0   0   15.50    4.50
   2   0   0    9.30    3.30
   2   0   0   14.60    4.20
   2   0   0   14.70    4.50
  -3   0   0   14.80    4.60
  -3   0   0   11.60    5.00
   3   0   0   24.00    5.40
   3   0   0   14.30    5.30
   3   0   0   23.00    6.30
  -4   0   0  593.24   30.10
  -4   0   0  546.15   30.80
   4   0   0  537.85   29.60
   4   0   0  558.44   28.90
   4   0   0  555.54   31.40
  -5   0   0    6.60    6.50
   5   0   0    9.10    6.70
   5   0   0    9.40    8.50
   5   0   0    2.80    6.60
  -6   0   0   12.50    8.60
   6   0   0   20.20   11.00
   6   0   0   29.90   10.20
   6   0   0   17.30   13.20
   6  -1   0    1.50    7.60
   6  -1   0    5.40   12.20
   6  -1   0   -2.10    7.30
  -6   1   0    8.60    7.90
   5  -1   0  349.67   23.90
   5  -1   0  339.37   23.00
   5  -1   0  286.67   23.10
  -5   1   0  224.48   24.30
  -5   1   0  298.27   21.20
   4  -1   0   16.30    5.80
   4  -1   0   12.60    7.40
   4  -1   0    9.90    6.50
  -4   1   0   16.90    6.10
  -4   1   0   10.40    5.80
   3  -1   0  365.86   20.30
   3  -1   0  359.66   21.00
   3  -1   0  385.96   19.70
  -3   1   0  352.06   20.60
  -3   1   0  390.16   20.10
   2  -1   0   86.99    8.10
   2  -1   0   77.59    6.80
   2  -1   0   77.29    7.70
  -2   1   0   70.69    7.50
  -2   1   0   86.89    7.10
   1  -1   0 2606.14  106.19
  -1   1   0 2624.74  105.89
  -1   1   0 2586.04  106.19
  -1  -1   0 1682.63   69.59
  -1  -1   0 1714.03   69.59
  -1  -1   0 1689.43   70.19
   1   1   0 1665.53   69.49
   1   1   0 1730.23   70.29
   1   1   0 1666.43   69.59
  -2  -1   0  220.78   13.40
  -2  -1   0  227.58   13.00
   2   1   0  203.48   12.20
   2   1   0  217.98   13.50
   2   1   0  214.28   12.90
  -3  -1   0   15.00    5.70
  -3  -1   0   13.50    5.00
  -3  -1   0   12.40    4.70
   3   1   0   11.40    4.50
   3   1   0    7.90    5.30
   3   1   0   14.80    5.70
  -4  -1   0  359.56   21.80
  -4  -1   0  317.97   22.20
   4   1   0  382.06   23.90
   4   1   0  331.17   21.80
   4   1   0  353.56   20.80
  -5  -1   0    0.10    6.50
  -5  -1   0   10.80    7.60
   5   1   0    7.10    7.30
   5   1   0    5.20    8.30
   5   1   0    8.40    6.70
  -6  -1   0   74.59   13.50
   6   1   0   80.69   13.40
   6   1   0  110.99   16.80
   6   1   0   80.09   15.00
   5  -2   0   63.79   12.60
   5  -2   0   82.99   14.30
   5  -2   0   87.09   12.10
  -5   2   0   70.69   11.90
  -5   2   0   73.49   11.90
   4  -2   0  311.97   21.00
   4  -2   0  285.67   19.90
   4  -2   0  293.57   18.40
  -4   2   0  313.17   19.10
  -4   2   0  298.77   19.90
   3  -2   0   40.40    7.40
   3  -2   0   40.80    7.20
   3  -2   0   42.10    6.20
  -3   2   0   38.90    6.40
  -3   2   0   45.30    7.20
   2  -2   0  777.22   35.10
   2  -2   0  767.22   34.30
  -2   2   0  812.72   34.50
  -2   2   0  774.72   35.10
   1  -2   0 1126.69   48.00
   1  -2   0 1166.78   47.70
  -1   2   0 1096.99   47.90
  -1   2   0 1233.48   47.70
   0  -2   0 2295.07   92.59
   0   2   0 2177.68   92.59
  -1  -2   0 1397.86   56.89
  -1  -2   0 1358.06   56.19
  -1  -2   0 1323.07   56.29
   1   2   0 1290.67   56.99
   1   2   0 1381.86   56.99
  -2  -2   0  183.38   11.90
  -2  -2   0  180.38   11.60
  -2  -2   0  163.08   11.80
   2   2   0  185.58   12.60
   2   2   0  169.18   11.70
   2   2   0  173.68   10.90
  -3  -2   0  171.08   13.50
  -3  -2   0  170.78   13.10
  -3  -2   0  168.88   12.90
   3   2   0  168.08   13.70
   3   2   0  179.18   13.10
   3   2   0  161.18   11.90
  -4  -2   0   39.10    9.50
  -4  -2   0   20.20    6.70
  -4  -2   0   35.20    8.80
   4   2   0   21.80    6.30
   4   2   0   34.90    8.90
   4   2   0   30.20    9.10
  -5  -2   0  119.39   16.50
  -5  -2   0  105.29   14.60
   5   2   0  125.29   13.70
   5   2   0  123.29   17.30
   5   2   0  130.19   15.90
   5  -3   0   54.99   11.70
   5  -3   0   32.50    8.40
   5  -3   0   23.80    9.30
  -5   3   0   26.40    8.70
  -5   3   0    9.70    6.40
   4  -3   0  338.07   22.30
   4  -3   0  372.56   23.20
   4  -3   0  345.47   20.70
  -4   3   0  394.46   21.50
  -4   3   0  358.56   22.20
   3  -3   0   52.79    8.00
   3  -3   0   45.30    6.50
  -3   3   0   47.60    6.90
  -3   3   0   47.40    6.60
   2  -3   0  492.45   23.40
  -2   3   0  476.25   23.10
  -2   3   0  497.05   22.50
   1  -3   0  652.43   27.80
   1  -3   0  651.93   34.40
   0  -3   0 3058.69  125.19
   0  -3   0 3154.58  123.29
   0   3   0 2842.92  125.29
  -1  -3   0  454.85   22.30
  -1  -3   0  451.75   21.40
  -1  -3   0  460.55   20.80
  -1  -3   0  441.36   22.00
   1   3   0  457.45   21.20
   1   3   0  442.06   21.40
   1   3   0  461.95   20.50
   1   3   0  444.36   22.80
  -2  -3   0  167.88   11.40
  -2  -3   0  167.18   11.90
  -2  -3   0  159.18   11.70
   2   3   0  142.19   13.00
   2   3   0  153.78   10.40
   2   3   0  164.78   12.10
   2   3   0  156.68   11.40
  -3  -3   0  274.07   17.50
  -3  -3   0  245.18   16.50
   3   3   0  252.07   16.50
   3   3   0  240.98   15.50
   3   3   0  265.17   17.70
  -4  -3   0  442.56   25.20
  -4  -3   0  393.66   24.50
  -4  -3   0  412.26   24.60
  -4  -3   0  391.36   25.40
   4   3   0  402.76   24.50
   4   3   0  405.16   23.50
   4   3   0  424.16   26.60
  -5  -3   0   28.60   10.10
  -5  -3   0   36.70   15.20
  -5  -3   0   31.90    9.00
  -5  -3   0   42.60   10.60
   5   3   0   21.50    8.30
   5   3   0   23.20    9.30
   5   3   0   39.30   11.50
   5  -4   0  193.08   19.70
   5  -4   0  207.58   16.80
   5  -4   0  225.38   19.40
  -5   4   0  228.48   16.90
  -5   4   0  199.98   17.80
   4  -4   0   53.59    8.60
  -4   4   0   65.49    9.60
  -4   4   0   33.10    7.70
   3  -4   0  300.37   18.30
   3  -4   0  295.77   16.80
  -3   4   0  339.17   17.20
   2  -4   0   95.39    8.00
  -2   4   0   96.09    7.60
  -2   4   0  101.69    7.10
   1  -4   0 1251.77   59.59
   0  -4   0  164.58   13.90
   0  -4   0  168.48    8.40
   0  -4   0  172.58    8.90
   0   4   0  169.68    8.60
  -1  -4   0  939.61   42.60
  -1  -4   0  946.71   41.40
  -1  -4   0  951.40   40.60
  -1  -4   0  931.81   41.40
   1   4   0  974.90   41.40
   1   4   0  825.92   43.40
   1   4   0  956.50   40.30
   1   4   0 1006.90   41.70
  -2  -4   0 1805.32   77.49
  -2  -4   0 1848.81   76.59
  -2  -4   0 1853.31   76.99
   2   4   0 1827.02   76.09
   2   4   0 1789.92   77.79
   2   4   0 1764.32   76.59
   2   4   0 1701.43   77.99
  -3  -4   0  178.78   20.70
  -3  -4   0  136.69   13.00
   3   4   0  151.58   11.80
   3   4   0  160.88   13.90
   3   4   0  135.89   15.40
   3   4   0  154.18   13.00
  -4  -4   0    7.00    5.70
  -4  -4   0   13.80    6.70
   4   4   0   10.00    6.90
   4   4   0   12.40    5.90
   4   4   0   12.40    7.50
  -5  -4   0   15.40    7.10
  -5  -4   0   13.40    8.40
  -5  -4   0   12.90    8.60
  -5  -4   0    9.20    8.00
   5   4   0    7.30    8.90
   5   4   0   15.40    7.20
   5   4   0   16.80    8.80
   5  -5   0    4.80   10.20
   5  -5   0    3.70    7.10
   5  -5   0    8.80    6.30
  -5   5   0   10.20    6.30
  -5   5   0    5.10    7.20
   4  -5   0   11.50    8.20
   4  -5   0   14.80    5.70
   4  -5   0    7.00    6.70
  -4   5   0   15.50    6.10
  -4   5   0   15.60    5.40
   3  -5   0  237.08   13.90
   3  -5   0  238.78   15.30
  -3   5   0  237.38   13.80
   2  -5   0 1174.68   62.39
   1  -5   0  121.39   17.30
   0  -5   0   71.19    8.90
   0  -5   0   70.19   14.00
   0  -5   0   51.89    5.50
   0  -5   0   48.90    4.90
   0   5   0   50.79   11.00
   0   5   0   49.00    4.80
  -1  -5   0  769.72   33.70
  -1  -5   0  762.12   35.10
  -1  -5   0  769.82   34.60
   1   5   0  778.32   33.40
   1   5   0  785.02   34.80
   1   5   0  760.52   34.90
   1   5   0  694.13   37.80
  -2  -5   0  104.39   10.50
  -2  -5   0   84.79    9.40
  -2  -5   0   91.49    9.00
   2   5   0   78.99   13.90
   2   5   0   99.39   10.00
   2   5   0   87.79    8.10
   2   5   0   85.79    9.70
  -3  -5   0  736.43   38.30
  -3  -5   0  803.92   38.00
   3   5   0  758.22   36.40
   3   5   0  794.82   39.40
   3   5   0  746.23   40.20
   3   5   0  747.93   37.50
  -4  -5   0   58.19   12.40
  -4  -5   0   52.09   10.10
  -4  -5   0   52.29   11.00
  -4  -5   0   47.50   10.80
   4   5   0   43.50    8.60
   4   5   0   47.80   11.30
   4   5   0   52.19   10.90
  -5  -5   0   19.10    8.70
  -5  -5   0    3.60    5.80
  -5  -5   0   14.80    9.50
  -5  -5   0    3.10    8.30
   5   5   0    3.80    7.20
   5   5   0    7.60    7.70
   5  -6   0   49.90   13.30
   5  -6   0   50.29   10.30
   5  -6   0   58.59   29.50
   5  -6   0   58.69    9.90
  -5   6   0   47.10    9.70
   4  -6   0  373.36   25.40
   4  -6   0  439.46   45.50
   4  -6   0  323.77   21.90
  -4   6   0  384.76   20.30
   3  -6   0   13.10   16.20
   3  -6   0    5.20    4.10
   3  -6   0    8.80    5.60
  -3   6   0    7.40    3.60
  -3   6   0    6.00    4.30
   2  -6   0  384.06   31.70
   1  -6   0  366.96   27.30
   0  -6   0  587.54   27.60
   0  -6   0  505.95   24.10
   0  -6   0  592.24   31.80
   0   6   0  522.45   31.80
  -1  -6   0    1.00    8.70
  -1  -6   0    1.30    5.10
  -1  -6   0   -1.40    3.10
  -1  -6   0   -0.60    3.40
   1   6   0   -2.10    2.30
   1   6   0    1.40    8.10
   1   6   0   -1.10    3.40
   1   6   0   -0.10    4.60
  -2  -6   0  682.63   34.00
  -2  -6   0  705.03   33.20
  -2  -6   0  742.23   34.60
   2   6   0  724.33   34.70
   2   6   0  679.43   32.30
   2   6   0  703.13   33.90
   2   6   0  626.84   36.70
  -3  -6   0  110.09   13.40
  -3  -6   0   78.39   11.90
   3   6   0   93.19   12.40
   3   6   0  115.19   18.20
   3   6   0   80.69    9.30
   3   6   0   96.59   12.90
  -4  -6   0    8.90    8.00
  -4  -6   0    3.30    9.60
  -4  -6   0    0.80    5.20
  -4  -6   0    2.40    6.40
   4   6   0    9.20   13.60
   4   6   0    5.90    7.70
   4   6   0   -4.50    5.50
   4   6   0   11.40    6.00
  -5  -6   0   69.09   12.80
  -5  -6   0   76.59   14.70
  -5  -6   0   78.99   13.60
  -5  -6   0   83.89   13.70
   5   6   0   99.39   22.40
   5   6   0   76.69   14.70
   5   6   0   90.09   15.70
   5   6   0   96.39   14.70
   5  -7   0   17.50    6.70
   5  -7   0   31.10   12.80
   5  -7   0   67.59   29.00
   5  -7   0   17.00    8.10
  -5   7   0   19.30    5.80
  -5   7   0   15.50    7.60
   4  -7   0   -1.80    4.30
   4  -7   0   -3.00   18.10
   4  -7   0   -1.00    4.80
   3  -7   0  188.68   11.80
   1  -7   0  382.46   23.20
   1  -7   0  374.76   29.30
   0  -7   0  176.88   14.50
   0  -7   0  182.08   10.80
   0  -7   0  205.48   19.60
   0   7   0  191.78   19.40
  -1  -7   0  141.79   11.50
  -1  -7   0  166.48   14.00
  -1  -7   0  165.38   11.10
  -1  -7   0  155.78   17.10
   1   7   0  185.78   12.20
   1   7   0  158.68   18.40
   1   7   0  168.38   13.60
   1   7   0  163.18   10.30
  -2  -7   0  800.12   39.90
  -2  -7   0  865.91   39.20
  -2  -7   0  863.51   40.70
   2   7   0  890.41   40.80
   2   7   0  815.42   37.90
   2   7   0  749.92   43.70
   2   7   0  814.62   40.00
  -3  -7   0   56.99   10.40
  -3  -7   0   90.09   12.90
   3   7   0   90.09   12.70
   3   7   0  137.09   20.30
  -4  -7   0  366.06   28.10
  -4  -7   0  354.26   24.50
  -4  -7   0  362.26   25.20
  -4  -7   0  358.86   24.20
   4   7   0  337.47   22.30
   4   7   0  371.46   24.90
   4   7   0  377.66   26.30
   4   7   0  398.86   32.60
  -5  -7   0   35.50   12.80
  -5  -7   0   66.69   15.50
   5   7   0   57.49   14.00
   5   7   0   79.69   20.40
   4  -8   0   12.60   19.60
   3  -8   0  150.88   28.80
   2  -8   0  253.37   29.90
   1  -8   0  137.49   18.00
   1  -8   0  128.29   21.00
   0  -8   0  141.89   19.50
   0  -8   0  115.79   20.40
   0   8   0  153.28   19.40
  -1  -8   0  610.24   30.40
  -1  -8   0  650.93   31.40
  -1  -8   0  630.44   33.40
  -1  -8   0  643.84   36.20
   1   8   0  681.23   39.10
   1   8   0  699.03   31.90
   1   8   0  648.54   29.80
   1   8   0  619.64   33.20
  -2  -8   0   81.69   11.50
  -2  -8   0   70.29   11.40
  -2  -8   0   76.39   10.00
   2   8   0   78.29   11.00
   2   8   0   60.89    8.20
   2   8   0   53.39    9.50
   2   8   0   92.59   18.00
  -3  -8   0   99.59   14.30
  -3  -8   0  129.39   16.20
   3   8   0  105.29   14.50
   3   8   0  128.29   22.30
  -4  -8   0  121.69   15.90
  -4  -8   0  120.79   15.80
  -4  -8   0  140.79   19.00
  -4  -8   0   93.49   17.30
   4   8   0  170.78   26.30
   4   8   0  135.89   15.90
   4  -9   0  222.68   36.50
   3  -9   0   40.60   21.50
   2  -9   0  231.68   30.30
   1  -9   0   24.90   17.70
   1  -9   0   25.70   10.20
   0  -9   0  472.15   27.80
   0  -9   0  447.86   32.10
   0   9   0  462.55   34.80
  -1  -9   0   50.19    8.30
  -1  -9   0   55.99    7.90
  -1  -9   0   65.49   15.30
  -1  -9   0   75.39   12.80
   1   9   0   62.49    8.20
   1   9   0   70.39    7.30
  -2  -9   0  218.38   16.80
  -2  -9   0  216.98   18.80
  -2  -9   0  216.98   16.00
   2   9   0  203.48   14.10
   2   9   0  237.98   25.00
   2   9   0  233.18   16.90
  -3  -9   0  226.28   18.60
  -3  -9   0  230.58   19.20
   3   9   0  210.48   18.10
   3   9   0  190.88   15.00
  -4  -9   0   66.99   15.70
  -4  -9   0   74.19   12.70
  -4  -9   0  120.89   17.50
  -4  -9   0   85.99   14.30
   4   9   0  149.59   17.20
   4   9   0   99.99   13.30
   3 -10   0  128.09   29.20
   2 -10   0  113.69   17.90
   2 -10   0  119.89   25.50
   1 -10   0   28.40   13.00
   1 -10   0   22.80   15.30
   0 -10   0   17.20    9.80
   0  10   0   27.20   14.90
  -1 -10   0  308.17   22.70
  -1 -10   0  304.47   19.00
  -1 -10   0  345.67   19.10
  -1 -10   0  348.97   26.40
   1  10   0  312.77   17.40
   1  10   0  310.57   18.90
  -2 -10   0  207.08   17.10
  -2 -10   0  223.28   19.60
   2  10   0  193.88   16.30
   2  10   0  229.68   27.30
   2  10   0  236.18   19.00
  -3 -10   0   15.70    8.30
  -3 -10   0    8.40    8.40
  -3 -10   0   11.90   10.20
   3  10   0   12.90    6.10
   3  10   0   10.60    7.00
   3  10   0   11.40   11.80
   3 -11   0    8.50   19.20
   3 -11   0   18.70   11.90
   2 -11   0   73.09   23.00
   2 -11   0   69.59   15.20
   1 -11   0  125.49   18.30
   0 -11   0   46.50   16.40
   0 -11   0   64.29   13.70
  -1 -11   0  156.28   17.50
  -1 -11   0  170.38   21.50
  -1 -11   0  146.99   12.90
   1  11   0  196.18   27.40
   1  11   0  162.48   12.10
  -2 -11   0    5.40    6.10
  -2 -11   0    0.30    8.40
   2  11   0    1.90    4.20
  -3 -11   0    7.30   12.60
  -3 -11   0   29.60    9.40
   3  11   0   18.00   11.50
   3  11   0   24.80    8.30
   3  11   0   38.10    8.20
   2 -12   0    9.50   18.10
   2 -12   0   23.30   12.40
   2 -12   0   61.49   15.50
   1 -12   0   -4.30    9.40
   1 -12   0   -4.10   15.50
   0 -12   0  133.09   19.20
  -1 -12   0   -6.40    4.50
  -1 -12   0   -1.40    8.00
   1  12   0   -1.60   16.50
  -2 -12   0   96.69   22.20
  -2 -12   0  184.18   15.40
  -2 -12   0  126.39   18.20
   2  12   0  156.58   13.90
   2  12   0  151.38   12.50
   1 -13   0   28.20   14.50
   1 -13   0   20.90   17.80
   1 -13   0   52.69   14.10
   0 -13   0   19.80   14.80
   0 -13   0    7.40   11.40
   0 -13   0   12.60   10.50
   2  12  -1   27.90    7.00
   2  12  -1   16.60    7.80
  -2 -12   1   26.60   11.20
  -2 -12   1   44.20    9.90
   1  12  -1   54.29   19.10
  -1 -12   1    3.50    6.00
  -1 -12   1    4.60    9.80
  -1 -12   1    6.90    6.10
  -1 -12   1   -5.50   12.30
   0 -12   1  196.18   21.30
   0 -12   1  164.98   25.10
   1 -12   1    5.10   16.70
   1 -12   1   -9.20    9.60
   2 -12   1    4.10   11.80
   2 -12   1    5.70   17.90
   3  11  -1  119.79   12.70
   3  11  -1  141.79   34.60
   3  11  -1   94.09   15.00
  -3 -11   1  136.69   15.50
  -3 -11   1  110.59   16.30
   2  11  -1    6.10    5.40
   2  11  -1    4.70    5.50
   2  11  -1   19.10   17.80
  -2 -11   1   19.90    7.80
  -2 -11   1   10.10    9.20
  -2 -11   1   11.50    7.10
   1  11  -1  105.69   24.10
  -1 -11   1   99.29   11.70
  -1 -11   1   97.29   19.20
  -1 -11   1   88.39   15.60
  -1 -11   1   73.59   10.50
   0  11  -1   66.59   21.50
   0 -11   1   63.29   21.40
   0 -11   1   43.40   12.80
   1 -11   1    4.20   15.90
   1 -11   1   10.90   10.80
   2 -11   1   46.10   20.70
   2 -11   1   28.40   13.30
   3 -11   1  126.69   19.60
   3 -11   1  138.49   31.20
   3  10  -1   48.90   10.70
   3  10  -1   67.49   13.20
   3  10  -1   34.10    8.00
   3  10  -1   90.19   22.70
  -3 -10   1   29.10   10.50
  -3 -10   1   46.80   10.90
   2  10  -1   74.69    9.40
   2  10  -1   56.89   12.10
   2  10  -1   72.79   11.00
  -2 -10   1   89.59   14.30
  -2 -10   1   64.09   10.70
  -2 -10   1   75.39   11.10
   1  10  -1  291.37   17.00
   1  10  -1  325.67   31.50
   1  10  -1  281.27   18.20
  -1 -10   1  327.87   26.60
  -1 -10   1  254.87   18.70
  -1 -10   1  275.37   22.00
  -1 -10   1  284.77   18.00
   0 -10   1   12.80    9.90
   0 -10   1   16.10   14.80
   1 -10   1  313.97   24.00
   1 -10   1  257.67   30.00
   2 -10   1  118.09   26.80
   2 -10   1   99.69   17.20
   3 -10   1  111.49   29.50
   4   9  -1  171.78   18.60
   4   9  -1  222.98   23.20
   4   9  -1  196.38   19.50
  -4  -9   1  206.88   19.50
  -4  -9   1  162.98   21.30
   3   9  -1   43.60   18.80
   3   9  -1   37.40   11.50
   3   9  -1   36.40    8.40
   3   9  -1   37.90    9.70
  -3  -9   1   43.20   10.30
  -3  -9   1   42.90   11.30
   2   9  -1  146.29   23.50
   2   9  -1   92.39    9.80
   2   9  -1  116.79   12.70
  -2  -9   1  131.69   13.50
  -2  -9   1  134.29   16.10
  -2  -9   1  124.79   12.60
   1   9  -1  130.69   11.80
   1   9  -1  119.89   10.80
   1   9  -1  129.69   22.00
  -1  -9   1  117.39   11.20
  -1  -9   1  127.09   15.20
  -1  -9   1  141.59   17.90
  -1  -9   1  122.49   20.10
   0   9  -1  325.27   29.70
   0  -9   1  268.47   32.50
   0  -9   1  365.96   18.50
   0  -9   1  359.26   23.60
   1  -9   1  113.79   16.20
   1  -9   1  116.79   21.80
   2  -9   1   24.90   19.40
   3  -9   1   20.30   19.90
   4  -9   1   16.10   23.50
   4   8  -1   59.59   13.60
   4   8  -1   95.69   22.50
   4   8  -1   37.50    9.00
   4   8  -1   50.89   13.60
  -4  -8   1   44.40   13.00
  -4  -8   1   35.80   10.60
  -4  -8   1   48.10   11.40
   3   8  -1  470.65   37.90
   3   8  -1  431.66   27.50
   3   8  -1  417.76   25.40
  -3  -8   1  400.46   26.60
  -3  -8   1  424.86   27.30
  -3  -8   1  450.55   26.50
   2   8  -1   -5.60   12.00
   2   8  -1    1.20    4.80
   2   8  -1    1.50    3.80
  -2  -8   1    5.90    5.80
  -2  -8   1   -3.40    4.60
   1   8  -1  172.78   11.50
   1   8  -1  187.78   13.60
   1   8  -1  185.38   22.60
  -1  -8   1  193.48   16.60
  -1  -8   1  196.18   12.70
  -1  -8   1  135.19   13.80
  -1  -8   1  149.99   20.30
   0   8  -1  232.78   24.00
   0  -8   1  225.78   13.50
   0  -8   1  258.07   24.20
   0  -8   1  255.37   18.60
   0  -8   1  237.58   14.20
   1  -8   1  344.47   23.50
   1  -8   1  333.27   32.40
   2  -8   1    5.20   15.10
   3  -8   1   76.49   23.40
   4  -8   1   30.90   24.80
   5   7  -1   78.79   22.50
   5   7  -1   17.20    9.40
  -5  -7   1   32.50   12.50
  -5  -7   1   44.80   10.90
  -5  -7   1   41.50   13.80
  -5  -7   1   46.20   11.40
   4   7  -1   18.50    9.50
   4   7  -1   25.70   16.50
   4   7  -1   13.30   12.50
   4   7  -1   15.80    6.90
  -4  -7   1   21.60    8.90
  -4  -7   1   34.90   10.30
   3   7  -1   62.89   11.90
   3   7  -1   96.99   19.50
   3   7  -1   80.39   12.90
  -3  -7   1   67.79   10.80
  -3  -7   1   75.09   12.40
  -3  -7   1   82.99   12.80
   2   7  -1  499.85   27.70
   2   7  -1  500.45   28.50
   2   7  -1  469.95   33.20
  -2  -7   1  498.95   26.10
  -2  -7   1  498.75   27.90
  -2  -7   1  505.05   27.40
   1   7  -1  279.97   24.20
   1   7  -1  234.68   17.40
   1   7  -1  266.97   14.60
   1   7  -1  277.07   16.50
  -1  -7   1  263.57   22.30
  -1  -7   1  249.68   16.20
  -1  -7   1  265.47   15.30
   0   7  -1   12.50    4.10
   0   7  -1    1.00    9.50
   0   7  -1    6.30    3.40
   0  -7   1    0.90    3.40
   0  -7   1   -1.10    6.40
   0  -7   1    4.00    3.40
   0  -7   1   -2.70   10.20
   1  -7   1   20.40    9.60
   1  -7   1   43.60   15.30
   2  -7   1   29.90   16.00
   3  -7   1  121.69   11.50
   3  -7   1  164.38   30.60
  -4   7  -1   99.89    9.60
   4  -7   1   76.19   26.30
   4  -7   1  117.49   10.70
   4  -7   1  114.79   12.30
  -5   7  -1  172.38   14.00
   5  -7   1  187.58   16.90
   5  -7   1  201.48   16.00
   5  -7   1  219.88   38.70
   5  -7   1  219.18   26.90
   5   6  -1  115.09   17.40
   5   6  -1   89.49   14.70
   5   6  -1  103.39   22.90
   5   6  -1  111.89   18.70
  -5  -6   1   74.59   14.70
  -5  -6   1   72.39   13.40
  -5  -6   1   89.49   14.90
  -5  -6   1   86.69   15.80
   4   6  -1  165.68   16.60
   4   6  -1  144.99   16.70
   4   6  -1  181.18   14.80
   4   6  -1  218.98   34.50
  -4  -6   1  147.59   16.30
  -4  -6   1  164.38   16.40
   3   6  -1  159.18   15.00
   3   6  -1  132.19   20.40
   3   6  -1  127.29   11.60
   3   6  -1  146.39   14.10
  -3  -6   1  168.28   14.40
  -3  -6   1  140.69   14.00
  -3  -6   1  154.28   15.20
   2   6  -1  305.87   19.20
   2   6  -1  306.97   18.50
   2   6  -1  274.87   23.40
   2   6  -1  302.17   16.70
  -2  -6   1  272.17   18.30
  -2  -6   1  289.57   25.50
   1   6  -1    6.10    4.30
   1   6  -1    9.70    9.30
   1   6  -1    3.90    3.10
   1   6  -1    2.80    4.80
  -1  -6   1   -3.70    9.40
  -1  -6   1    2.60    5.80
  -1  -6   1    5.70    3.90
  -1  -6   1    3.10    3.90
   0   6  -1  255.57   13.90
   0   6  -1  276.07   14.40
   0   6  -1  263.67   22.10
   0  -6   1  259.87   13.60
   0  -6   1  279.67   22.30
   0  -6   1  264.37   17.10
   0  -6   1  260.87   14.10
   1  -6   1   77.09   16.10
   2  -6   1   81.09   19.20
  -3   6  -1  201.88   12.70
   3  -6   1  214.68   29.50
   3  -6   1  229.28   14.80
  -4   6  -1  200.18   14.00
  -4   6  -1  230.68   15.90
   4  -6   1  229.38   16.30
   4  -6   1  197.98   33.90
   4  -6   1  185.18   15.60
  -5   6  -1   46.10   10.00
  -5   6  -1   56.99   10.40
   5  -6   1   67.99   14.40
   5  -6   1   67.39   12.00
   5  -6   1   72.39   11.00
   5   5  -1  148.49   21.20
   5   5  -1  193.38   26.90
   5   5  -1  157.28   21.20
  -5  -5   1  131.49   17.00
  -5  -5   1  137.39   15.70
  -5  -5   1  160.58   21.00
  -5  -5   1  146.09   16.40
   4   5  -1   68.09   12.30
   4   5  -1   83.29   17.70
   4   5  -1   55.39    9.80
   4   5  -1   81.89   12.70
  -4  -5   1   69.79   11.60
  -4  -5   1   82.59   12.60
   3   5  -1  107.99   17.40
   3   5  -1  130.79   15.50
   3   5  -1   99.49   19.40
   3   5  -1  110.19   18.20
  -3  -5   1  107.49   11.90
  -3  -5   1  110.49   12.60
  -3  -5   1  110.39   12.10
   2   5  -1  148.69   10.60
   2   5  -1  141.79   17.00
   2   5  -1  138.39   11.80
   2   5  -1  163.48   12.90
  -2  -5   1  142.09   12.10
  -2  -5   1  170.28   13.20
  -2  -5   1  156.78   11.70
   1   5  -1 1298.47   68.69
   1   5  -1 1552.54   65.79
   1   5  -1 1548.65   64.19
   1   5  -1 1635.34   65.99
  -1  -5   1 1589.34   66.09
  -1  -5   1 1483.65   64.49
  -1  -5   1 1575.24   68.39
  -1  -5   1 1518.75   65.49
   0   5  -1  375.26   18.00
   0   5  -1  334.87   24.70
   0   5  -1  372.46   17.50
   0  -5   1  372.76   17.30
   0  -5   1  363.46   17.70
   0  -5   1  369.76   24.60
   0  -5   1  379.26   20.20
   1  -5   1   69.69   14.90
   1  -5   1   61.59    5.20
  -2   5  -1  307.57   15.60
  -2   5  -1  313.77   16.30
   2  -5   1  330.17   16.90
   2  -5   1  308.47   27.60
   2  -5   1  324.27   15.80
  -3   5  -1    5.40    4.40
  -3   5  -1    4.80    3.90
   3  -5   1    1.30    8.20
   3  -5   1    4.50   15.30
  -4   5  -1  291.27   17.90
  -4   5  -1  281.97   19.30
   4  -5   1  314.77   39.00
   4  -5   1  332.97   20.60
   4  -5   1  298.87   18.60
  -5   5  -1   85.59   11.10
  -5   5  -1   61.89   11.10
   5  -5   1   84.99   15.00
   5  -5   1  103.79   12.90
   5  -5   1   90.39   14.10
   5  -5   1   99.59   33.40
   5   4  -1    7.10    6.40
   5   4  -1   14.20    9.60
   5   4  -1    7.80    7.60
   5   4  -1   26.10   15.00
  -5  -4   1   16.00    9.00
  -5  -4   1    4.60    7.50
  -5  -4   1   10.90    9.00
  -5  -4   1   10.20    6.80
   4   4  -1   70.09   12.00
   4   4  -1   61.19    9.70
   4   4  -1   67.99   15.40
   4   4  -1   71.89   12.00
  -4  -4   1   55.69   10.60
  -4  -4   1   77.99   12.60
  -4  -4   1   71.89   12.40
   3   4  -1  117.89   16.20
   3   4  -1  108.39   11.80
   3   4  -1  114.09   12.60
   3   4  -1  114.89   10.40
  -3  -4   1  107.29   11.70
  -3  -4   1  119.39   13.30
   2   4  -1  283.97   15.50
   2   4  -1  290.77   17.60
   2   4  -1  261.47   16.40
   2   4  -1  276.17   20.20
  -2  -4   1  292.27   16.20
  -2  -4   1  279.07   16.80
  -2  -4   1  271.27   16.80
   1   4  -1  819.62   38.90
   1   4  -1  802.72   42.40
   1   4  -1  918.41   38.20
   1   4  -1  919.51   39.60
  -1  -4   1  873.31   39.20
  -1  -4   1  907.51   39.50
  -1  -4   1  902.61   38.40
   0   4  -1   -1.20    7.50
   0   4  -1    5.10    2.50
   0   4  -1    5.40    3.10
   0  -4   1    4.70    5.30
   0  -4   1    2.90    2.60
   0  -4   1    4.60    3.30
   0  -4   1    4.10    7.80
  -1   4  -1  239.48   12.40
   1  -4   1  247.38   12.00
   1  -4   1  229.98   13.60
   1  -4   1  306.47   22.60
  -2   4  -1    1.30    2.80
  -2   4  -1   -2.90    2.70
   2  -4   1    0.90    2.50
   2  -4   1    0.90    3.30
   2  -4   1    0.10   11.10
  -3   4  -1  331.57   19.90
  -3   4  -1  379.66   19.20
   3  -4   1  380.56   20.80
  -4   4  -1   57.09    8.90
  -4   4  -1   90.89   10.40
   4  -4   1   74.69    9.80
   4  -4   1   83.09   16.80
   4  -4   1   64.39   11.40
  -5   4  -1  172.48   16.70
  -5   4  -1  193.08   16.10
   5  -4   1  203.78   15.80
   5  -4   1  159.18   17.10
   5  -4   1  181.98   19.60
   5   3  -1  191.88   19.00
   5   3  -1  156.08   15.30
   5   3  -1  176.78   17.70
  -5  -3   1  170.58   16.60
  -5  -3   1  160.68   15.60
  -5  -3   1  170.48   17.70
  -5  -3   1  187.48   17.30
   4   3  -1  107.69   11.90
   4   3  -1  127.99   14.90
   4   3  -1  139.69   13.90
  -4  -3   1  147.79   14.20
  -4  -3   1  146.69   14.50
  -4  -3   1  135.29   16.70
   3   3  -1    4.20    4.80
   3   3  -1    0.70    3.70
   3   3  -1   -3.60    4.70
  -3  -3   1    5.30    5.40
  -3  -3   1    2.80    4.30
  -3  -3   1   -2.70    4.10
   2   3  -1  708.73   32.60
   2   3  -1  697.03   33.80
   2   3  -1  697.23   31.90
   2   3  -1  673.63   34.70
  -2  -3   1  718.63   32.50
  -2  -3   1  702.63   32.60
  -2  -3   1  685.33   33.30
   1   3  -1  142.19   13.40
   1   3  -1  162.28   10.20
   1   3  -1  189.28    9.50
   1   3  -1  161.48   10.50
  -1  -3   1  162.98   13.00
  -1  -3   1  159.48   10.30
  -1  -3   1  154.68    9.50
  -1  -3   1  157.18   10.40
   0   3  -1 1115.39   45.00
   0  -3   1 1031.60   48.30
   0  -3   1 1062.39   45.80
   0  -3   1 1069.79   44.70
   0  -3   1 1065.59   44.40
  -1   3  -1   13.10    2.40
  -1   3  -1    6.30    2.50
   1  -3   1    6.40    2.90
   1  -3   1    5.80    2.20
  -2   3  -1  109.59    8.60
  -2   3  -1  124.19    8.20
   2  -3   1  109.29    9.00
   2  -3   1  110.59    8.00
  -3   3  -1 1011.30   43.60
  -3   3  -1  922.61   44.50
   3  -3   1  982.30   45.10
  -4   3  -1  308.77   18.50
  -4   3  -1  273.27   19.20
   4  -3   1  300.77   28.90
   4  -3   1  282.67   17.90
   4  -3   1  285.07   20.60
  -5   3  -1   83.89   12.90
  -5   3  -1   93.69   12.80
   5  -3   1   87.99   14.20
   5  -3   1   73.39   12.70
   5  -3   1  106.69   12.30
   5   2  -1   12.50    8.10
   5   2  -1   14.50    7.30
   5   2  -1   23.20   10.00
  -5  -2   1   13.40    8.40
  -5  -2   1   26.10    8.30
   4   2  -1    7.40    5.80
   4   2  -1    1.60    5.10
   4   2  -1   -1.40    6.50
  -4  -2   1    0.60    6.10
  -4  -2   1    0.20    6.10
  -4  -2   1    1.70    4.50
  -4  -2   1    0.90    5.70
   3   2  -1  748.63   36.10
   3   2  -1  794.62   38.40
   3   2  -1  728.63   35.70
  -3  -2   1  777.32   37.80
  -3  -2   1  796.02   36.50
   2   2  -1  424.36   22.20
   2   2  -1  400.16   20.70
   2   2  -1  421.16   20.50
  -2  -2   1  413.26   20.90
  -2  -2   1  405.36   21.60
  -2  -2   1  422.26   20.90
   1   2  -1  922.21   41.50
   1   2  -1  910.01   39.80
   1   2  -1  944.21   39.60
   1   2  -1  970.00   40.70
  -1  -2   1  893.61   39.70
  -1  -2   1  954.20   40.40
  -1  -2   1  925.31   39.70
   0   2  -1 1741.33   71.29
   0   2  -1 1631.14   74.19
   0  -2   1 1847.72   71.29
   0  -2   1 1789.62   71.49
   0  -2   1 1692.13   73.99
   0  -2   1 1781.62   72.19
  -1   2  -1  547.05   23.60
   1  -2   1  548.25   23.70
   1  -2   1  570.64   24.30
   1  -2   1  532.45   29.60
  -2   2  -1  174.48   11.30
  -2   2  -1  176.08   10.50
   2  -2   1  180.78   11.50
   2  -2   1  167.68   10.40
  -3   2  -1  117.49   11.30
  -3   2  -1  100.29   10.20
   3  -2   1  125.19   11.60
   3  -2   1  116.69    9.70
   3  -2   1  123.09   11.00
  -4   2  -1  267.07   16.80
  -4   2  -1  206.88   16.80
   4  -2   1  260.17   18.50
   4  -2   1  233.88   15.90
   4  -2   1  190.08   19.30
  -5   2  -1    5.60    6.00
  -5   2  -1    0.70    6.00
   5  -2   1    4.40    7.00
   5  -2   1    1.20    8.70
   5  -2   1    8.50    6.70
   5   1  -1  269.37   19.60
   5   1  -1  230.28   20.20
   5   1  -1  289.27   22.70
  -5  -1   1  287.37   21.80
   4   1  -1  262.77   19.60
   4   1  -1  244.58   17.80
   4   1  -1  238.78   16.80
  -4  -1   1  274.07   18.30
  -4  -1   1  253.37   17.90
  -4  -1   1  261.17   18.90
   3   1  -1  408.36   21.40
   3   1  -1  394.16   23.20
   3   1  -1  389.26   21.60
  -3  -1   1  411.76   23.00
  -3  -1   1  441.16   22.20
   2   1  -1  468.85   22.70
   2   1  -1  508.85   24.60
   2   1  -1  460.25   22.90
  -2  -1   1  458.45   23.90
  -2  -1   1  500.45   23.30
  -2  -1   1  497.25   23.30
   1   1  -1  623.84   27.60
   1   1  -1  649.14   27.70
   1   1  -1  674.33   28.70
  -1  -1   1  651.73   27.80
  -1  -1   1  636.24   28.50
  -1  -1   1  620.84   27.70
   0   1  -1  167.68    7.70
   0   1  -1  169.08    7.90
   0   1  -1  147.79    9.90
   0  -1   1  170.38    7.70
   0  -1   1  157.88    9.80
   0  -1   1  172.48    7.90
  -1   1  -1 3655.63  152.58
   1  -1   1 3985.00  152.78
   1  -1   1 3669.83  153.08
  -2   1  -1   60.59    6.20
  -2   1  -1   61.69    6.80
   2  -1   1   45.40    6.30
  -3   1  -1  128.39   10.20
  -3   1  -1  127.79   11.10
   3  -1   1  121.79    9.90
   3  -1   1  114.79   11.20
   3  -1   1  121.69   11.20
  -4   1  -1   14.50    6.10
  -4   1  -1   20.40    6.40
   4  -1   1   24.80    8.20
   4  -1   1   22.30    6.50
   4  -1   1   14.00    6.90
  -5   1  -1  632.44   34.40
   5  -1   1  549.05   34.30
   5  -1   1  680.13   35.50
   5  -1   1  631.84   37.40
  -6   1  -1    9.10    7.50
   6  -1   1   15.40    9.10
   6  -1   1   12.00    7.90
   6   0  -1   13.80   12.50
   6   0  -1   19.60    9.40
   5   0  -1   44.20   10.70
   5   0  -1   56.69   10.40
   5   0  -1   74.39   12.80
  -5   0   1   53.39   10.20
   4   0  -1  347.57   20.60
   4   0  -1  363.46   21.90
   4   0  -1  356.66   23.30
  -4   0   1  329.67   22.20
  -4   0   1  361.56   21.80
   3   0  -1  389.46   20.90
   3   0  -1  411.26   22.80
   3   0  -1  388.86   20.50
  -3   0   1  388.66   22.00
  -3   0   1  393.66   21.00
   2   0  -1  445.56   21.00
   2   0  -1  432.36   22.20
   2   0  -1  426.26   20.70
  -2   0   1  436.86   21.90
  -2   0   1  441.36   21.20
   1   0  -1  556.84   24.20
   1   0  -1  572.44   25.00
   1   0  -1  565.34   24.20
  -1   0   1  552.14   24.20
  -1   0   1  568.14   24.90
  -1   0   1  559.64   24.30
  -1   0  -1  435.66   19.70
  -1   0  -1  441.76   20.20
   1   0   1  435.16   20.20
   1   0   1  472.55   20.10
   1   0   1  453.15   19.80
  -2   0  -1 1649.83   71.39
  -2   0  -1 1692.73   72.19
   2   0   1 1796.72   71.79
   2   0   1 1651.03   72.09
  -3   0  -1  140.39   11.60
  -3   0  -1  130.39   10.60
   3   0   1  134.59   11.70
   3   0   1  128.59   10.50
   3   0   1  143.69   11.80
  -4   0  -1   11.50    6.00
  -4   0  -1   14.90    6.00
   4   0   1   15.50    7.70
   4   0   1   26.60    6.60
   4   0   1   18.30    7.20
  -5   0  -1  127.09   14.00
   5   0   1  146.29   16.90
   5   0   1  143.19   14.30
   5   0   1  139.99   16.50
  -6   0  -1    4.90    8.10
   6   0   1    2.40   13.10
   6   0   1   -3.20    7.20
   6   0   1    7.80    8.20
   6  -1  -1   33.00   13.90
   5  -1  -1  544.25   33.40
   5  -1  -1  517.05   31.20
   5  -1  -1  532.45   38.90
  -5   1   1  540.05   31.10
   4  -1  -1   69.09   10.50
   4  -1  -1   92.69   12.30
   4  -1  -1  114.79   10.90
  -4   1   1  101.49   11.50
  -4   1   1   85.19   11.00
   3  -1  -1 1193.98   53.09
   3  -1  -1 1161.08   53.39
   3  -1  -1 1234.98   55.19
  -3   1   1 1190.38   54.69
  -3   1   1 1303.87   54.19
   2  -1  -1   13.20    3.60
   2  -1  -1   11.00    4.30
   2  -1  -1   13.60    4.30
  -2   1   1   15.30    4.20
   1  -1  -1  257.37   12.40
   1  -1  -1  255.27   11.70
   1  -1  -1  256.97   11.90
  -1   1   1  246.08   11.80
  -1   1   1  252.37   12.20
  -1  -1  -1  297.37   15.00
  -1  -1  -1  309.47   14.60
  -1  -1  -1  311.47   15.10
  -1  -1  -1  335.07   15.00
   1   1   1  316.57   15.20
   1   1   1  325.97   14.90
  -2  -1  -1  353.66   18.80
  -2  -1  -1  348.37   17.80
  -2  -1  -1  361.36   18.30
   2   1   1  341.37   17.60
   2   1   1  350.46   18.80
   2   1   1  361.26   18.30
  -3  -1  -1   38.80    6.80
  -3  -1  -1   40.50    7.30
  -3  -1  -1   39.50    7.40
   3   1   1   47.10    8.20
   3   1   1   31.60    6.00
   3   1   1   41.90    7.40
  -4  -1  -1  276.27   19.80
  -4  -1  -1  289.97   18.90
   4   1   1  267.47   20.00
   4   1   1  272.97   17.80
  -5  -1  -1   20.60    8.70
  -5  -1  -1    5.30    6.30
   5   1   1   17.40    8.80
   5   1   1   16.30    7.20
   5   1   1   24.40    9.50
  -6  -1  -1  171.18   17.80
   6   1   1  184.78   18.40
   6   1   1  175.88   20.20
   6   1   1  239.68   21.60
   5  -2  -1   17.10    9.70
   5  -2  -1    0.10    6.80
   5  -2  -1   10.40    6.40
  -5   2   1   12.50    6.90
  -5   2   1    5.10    6.70
   4  -2  -1  150.58   14.20
   4  -2  -1  150.08   14.10
   4  -2  -1  134.19   11.90
  -4   2   1  134.79   13.20
  -4   2   1  129.09   12.20
   3  -2  -1   89.59    9.70
   3  -2  -1   94.59    9.90
   3  -2  -1   86.59    8.20
  -3   2   1   81.09    9.10
  -3   2   1   82.09    8.50
   2  -2  -1    3.30    3.50
   2  -2  -1    5.60    4.20
   2  -2  -1    3.70    2.90
  -2   2   1    4.00    2.90
  -2   2   1    1.60    3.20
   1  -2  -1 1173.28   47.10
   1  -2  -1 1185.38   47.50
  -1   2   1 1033.30   47.10
  -1   2   1 1195.38   47.50
   0  -2  -1 1580.04   65.19
   0   2   1 1619.44   65.19
  -2  -2  -1  166.38   11.90
  -2  -2  -1  156.58   11.50
  -2  -2  -1  180.58   11.70
  -2  -2  -1  163.38   10.80
   2   2   1  163.18   11.40
   2   2   1  171.38   11.90
   2   2   1  173.58   10.70
  -3  -2  -1  544.45   27.20
  -3  -2  -1  543.65   27.30
  -3  -2  -1  535.05   28.20
  -3  -2  -1  531.75   27.20
   3   2   1  503.05   27.10
   3   2   1  565.24   28.70
   3   2   1  530.85   26.60
  -4  -2  -1    2.90    5.60
  -4  -2  -1    1.60    5.30
  -4  -2  -1    7.70    5.30
  -4  -2  -1   14.70    7.00
   4   2   1   14.00    7.10
   4   2   1    3.00    4.80
   4   2   1    5.90    6.60
  -5  -2  -1  428.26   26.10
  -5  -2  -1  372.76   26.70
   5   2   1  367.96   25.60
   5   2   1  424.16   28.30
   5   2   1  363.56   24.30
   6   2   1  134.19   20.00
   6   2   1  179.48   20.30
   5  -3  -1  150.68   14.10
   5  -3  -1  122.89   16.20
   5  -3  -1  172.38   17.00
  -5   3   1  142.59   15.50
  -5   3   1  154.18   14.40
   4  -3  -1  153.48   14.30
   4  -3  -1  142.19   12.00
   4  -3  -1  157.18   14.20
  -4   3   1  138.79   12.30
  -4   3   1  122.09   12.80
   3  -3  -1   10.00    4.10
   3  -3  -1    7.20    5.50
   3  -3  -1    3.20    4.30
  -3   3   1   11.40    4.70
  -3   3   1   11.80    4.30
   2  -3  -1  648.34   29.50
   2  -3  -1  639.84   28.60
  -2   3   1  626.74   29.30
  -2   3   1  678.93   28.90
   0  -3  -1 1528.65   61.99
   0   3   1 1584.74   62.19
   0   3   1 1393.06   63.49
  -1  -3  -1  427.76   19.80
  -1  -3  -1  411.96   19.60
  -1  -3  -1  409.26   19.10
   1   3   1  419.76   19.50
   1   3   1  405.06   19.70
   1   3   1  420.16   18.90
  -2  -3  -1  450.35   23.50
  -2  -3  -1  444.86   24.10
  -2  -3  -1  479.75   23.20
   2   3   1  459.05   22.90
   2   3   1  463.15   22.30
   2   3   1  459.85   23.70
  -3  -3  -1  380.06   21.40
  -3  -3  -1  399.46   21.50
  -3  -3  -1  400.26   22.30
  -3  -3  -1  370.36   22.20
   3   3   1  383.16   22.50
   3   3   1  376.26   20.60
   3   3   1  366.36   21.30
  -4  -3  -1   91.39   11.90
  -4  -3  -1   71.69   11.80
  -4  -3  -1   89.79   12.10
  -4  -3  -1   75.59   10.90
   4   3   1   79.39   11.90
   4   3   1  114.59   11.40
   4   3   1   79.89   12.90
  -5  -3  -1   65.79   16.80
  -5  -3  -1   76.99   13.40
  -5  -3  -1   59.19   11.20
   5   3   1   87.09   14.70
   5   3   1   92.19   12.80
   5   3   1   66.49   13.20
   5  -4  -1   68.49   12.10
   5  -4  -1  141.79   16.50
   5  -4  -1   76.39   11.30
  -5   4   1   44.10   10.40
  -5   4   1   85.29   11.80
   4  -4  -1    5.80    6.80
   4  -4  -1    6.40    5.20
   4  -4  -1   10.70    7.40
  -4   4   1   10.30    6.80
  -4   4   1    2.60    5.10
   3  -4  -1  221.68   12.90
   3  -4  -1  198.38   14.00
  -3   4   1  206.18   13.80
  -3   4   1  215.08   13.00
   2  -4  -1  869.21   38.60
   2  -4  -1  919.21   39.70
  -2   4   1  932.11   38.80
   1  -4  -1 1586.34   85.69
   0  -4  -1  194.18   10.90
   0   4   1  202.78   11.40
   0   4   1  177.78   13.70
  -1  -4  -1  330.37   16.10
  -1  -4  -1  325.37   17.20
  -1  -4  -1  339.67   16.80
   1   4   1  343.37   15.90
   1   4   1  314.37   16.80
   1   4   1  321.17   16.60
  -2  -4  -1  955.00   42.80
  -2  -4  -1  963.50   42.20
   2   4   1  965.20   43.00
   2   4   1  910.51   41.80
   2   4   1  920.91   41.10
   2   4   1  873.11   42.60
  -3  -4  -1  429.76   25.60
  -3  -4  -1  473.35   25.10
  -3  -4  -1  476.25   26.60
  -3  -4  -1  486.35   25.70
   3   4   1  443.26   24.80
   3   4   1  465.05   24.10
   3   4   1  455.95   26.10
  -4  -4  -1  407.16   24.60
  -4  -4  -1  393.56   25.60
  -4  -4  -1  406.56   25.70
   4   4   1  366.56   24.20
   4   4   1  457.95   26.90
   4   4   1  385.96   23.30
  -5  -4  -1   43.90   10.20
  -5  -4  -1   30.90    9.30
  -5  -4  -1   39.90   10.20
  -5  -4  -1   42.00   11.50
   5   4   1   35.30   10.70
   5   4   1   44.70   11.40
   5   4   1   33.80    9.10
   5  -5  -1   14.70    6.90
   5  -5  -1   15.00   11.10
   5  -5  -1   33.60   10.10
  -5   5   1   10.30    7.10
  -5   5   1   27.60    7.80
   4  -5  -1  122.09   11.00
   4  -5  -1   98.79   17.20
  -4   5   1  130.79   11.10
  -4   5   1  126.69   12.00
   3  -5  -1  577.94   29.00
   3  -5  -1  585.24   27.50
  -3   5   1  598.14   27.50
   1  -5  -1  372.86   25.90
   0  -5  -1   69.99   11.80
   0  -5  -1   65.69    8.00
  -1  -5  -1  835.62   36.80
  -1  -5  -1  840.22   37.60
  -1  -5  -1  840.72   38.10
   1   5   1  840.92   38.00
   1   5   1  853.41   37.70
   1   5   1  857.71   36.60
  -2  -5  -1  355.36   19.90
  -2  -5  -1  367.86   19.90
   2   5   1  341.27   21.60
   2   5   1  357.86   19.60
   2   5   1  349.37   18.30
   2   5   1  333.57   19.80
  -3  -5  -1  618.24   30.80
  -3  -5  -1  605.74   32.90
  -3  -5  -1  592.54   31.50
   3   5   1  597.24   29.50
   3   5   1  542.65   32.40
   3   5   1  572.04   30.30
   3   5   1  601.34   31.80
  -4  -5  -1   -2.90    6.10
  -4  -5  -1   -3.50    7.30
  -4  -5  -1    1.20    6.30
  -4  -5  -1    2.50    5.10
   4   5   1   -6.10    8.80
   4   5   1    0.20    4.90
   4   5   1    2.30    6.50
   4   5   1    1.90    5.70
  -5  -5  -1  202.68   18.50
  -5  -5  -1  214.98   20.10
  -5  -5  -1  208.88   18.50
  -5  -5  -1  179.88   18.80
   5   5   1  231.58   23.30
   5   5   1  201.98   19.90
   5   5   1  242.58   18.40
   5  -6  -1    2.90    5.70
   5  -6  -1    3.70    7.10
   5  -6  -1   -1.90    9.50
  -5   6   1    7.20    7.70
  -5   6   1   -5.50    6.10
   4  -6  -1   11.30    5.20
  -4   6   1   14.30    4.80
  -4   6   1   14.00    5.80
   3  -6  -1   23.80    6.10
   3  -6  -1   37.10    5.50
   2  -6  -1 1251.37   66.49
   1  -6  -1   19.50   11.30
   0  -6  -1  993.00   42.30
   0   6   1  882.61   45.70
  -1  -6  -1 1094.59   48.70
  -1  -6  -1 1093.59   47.80
  -1  -6  -1 1107.29   49.40
   1   6   1 1095.79   49.30
   1   6   1 1181.08   47.60
   1   6   1 1105.49   48.70
  -2  -6  -1  291.87   18.10
  -2  -6  -1  295.87   18.70
   2   6   1  315.57   16.80
   2   6   1  321.77   18.60
   2   6   1  302.97   18.50
  -3  -6  -1  139.19   13.80
  -3  -6  -1  169.68   14.80
  -3  -6  -1  162.38   16.50
   3   6   1  158.78   12.40
   3   6   1  178.98   19.30
   3   6   1  144.99   14.20
   3   6   1  163.68   14.60
  -4  -6  -1  446.96   27.40
  -4  -6  -1  448.56   28.50
  -4  -6  -1  479.15   36.70
  -4  -6  -1  465.45   27.50
   4   6   1  467.45   29.40
   4   6   1  451.05   27.70
   4   6   1  443.06   26.00
   4   6   1  471.05   32.50
  -5  -6  -1   82.69   14.70
  -5  -6  -1   40.60   10.60
  -5  -6  -1   64.89   11.60
  -5  -6  -1   75.59   15.30
   5   6   1   79.19   14.30
   5   6   1   68.49   13.50
   5   6   1   55.39   10.70
   5  -7  -1  108.59   16.30
   5  -7  -1  100.39   14.00
   5  -7  -1  146.19   13.50
  -5   7   1  104.79   10.90
   4  -7  -1    2.90    4.80
   4  -7  -1   10.40   21.70
   4  -7  -1   -1.00    5.10
   3  -7  -1  176.88   31.90
   2  -7  -1   37.60   15.80
   1  -7  -1  680.93   32.90
   1  -7  -1  630.54   38.80
   0  -7  -1  706.23   32.40
   0   7   1  623.44   36.60
  -1  -7  -1    6.10    3.80
  -1  -7  -1   13.20    6.50
  -1  -7  -1   12.60    4.70
   1   7   1   10.10    6.10
   1   7   1    5.20    3.10
   1   7   1    7.50    3.90
  -2  -7  -1  435.16   23.80
  -2  -7  -1  379.36   22.60
   2   7   1  416.26   23.20
   2   7   1  408.46   21.00
   2   7   1  389.86   22.90
  -3  -7  -1  174.88   15.50
  -3  -7  -1  181.48   18.30
   3   7   1  190.68   16.10
  -4  -7  -1  117.99   13.60
  -4  -7  -1  124.79   18.60
  -4  -7  -1  124.29   15.20
  -4  -7  -1  134.29   15.50
   4   7   1  131.29   13.40
   4   7   1  142.99   16.20
   4   7   1  131.19   15.60
   4   7   1  221.08   31.80
  -5  -7  -1   42.00   11.50
  -5  -7  -1   36.20   14.00
  -5  -7  -1   19.90    8.30
  -5  -7  -1   29.10   11.50
   5   7   1   22.30   12.70
   5   7   1   43.00   12.00
   5   7   1   29.60    9.80
   4  -8  -1   13.10   22.00
   3  -8  -1  242.18   31.70
   2  -8  -1   52.59   18.40
   1  -8  -1 1063.89   47.50
   1  -8  -1  935.61   54.09
   0  -8  -1  122.19   17.10
   0  -8  -1  101.39   12.60
   0   8   1   96.99   16.60
  -1  -8  -1 1151.98   49.50
  -1  -8  -1 1143.19   48.50
  -1  -8  -1  951.80   58.49
   1   8   1 1102.59   47.60
   1   8   1 1141.79   49.50
   1   8   1 1097.39   50.89
  -2  -8  -1  123.09   14.40
  -2  -8  -1   98.59   11.80
   2   8   1   90.99   11.50
   2   8   1  113.89   13.30
  -3  -8  -1   60.09   13.10
  -3  -8  -1   87.19   12.40
  -3  -8  -1   97.29   13.80
   3   8   1   79.39   12.30
  -4  -8  -1    4.40    5.90
  -4  -8  -1    1.50    9.30
  -4  -8  -1    3.30    6.70
  -4  -8  -1   12.50    8.30
   4   8   1   21.20    8.30
   4   8   1   34.20   18.00
   4   8   1    6.10    6.20
   4   8   1    7.80    8.30
   4  -9  -1  142.19   30.70
   3  -9  -1  156.78   30.60
   2  -9  -1  144.29   17.60
   2  -9  -1  168.38   27.90
   1  -9  -1  233.98   18.80
   1  -9  -1  212.48   25.20
   0  -9  -1  349.77   27.60
   0  -9  -1  394.86   23.60
  -1  -9  -1    9.80    7.80
  -1  -9  -1    9.70    4.90
   1   9   1    2.90    3.90
   1   9   1   10.00    3.90
   1   9   1    8.90    7.00
  -2  -9  -1   79.69   11.10
  -2  -9  -1   80.39   13.00
   2   9   1   67.49    8.90
   2   9   1   81.29   12.10
  -3  -9  -1  128.79   15.50
  -3  -9  -1  161.88   17.90
  -3  -9  -1  132.79   20.00
   3   9   1  136.69   14.40
   3   9   1  125.69   11.70
  -4  -9  -1    0.00    5.50
  -4  -9  -1   -1.50    6.80
  -4  -9  -1    4.30    7.50
  -4  -9  -1   -6.80    7.90
   4   9   1   -3.80    7.70
   4   9   1    0.90    5.50
   4   9   1    0.00    6.30
   3 -10  -1   26.70   21.00
   2 -10  -1   14.80    9.40
   1 -10  -1  389.26   34.00
   1 -10  -1  482.95   27.80
   0 -10  -1  580.14   39.00
   0 -10  -1  729.93   36.20
  -1 -10  -1   15.10    5.70
  -1 -10  -1   14.00    8.70
   1  10   1   19.30    5.00
   1  10   1   16.90    5.00
  -2 -10  -1    6.80    8.20
  -2 -10  -1   16.40    7.30
   2  10   1   15.70    4.70
   2  10   1    6.20    6.10
  -3 -10  -1    5.30    6.60
  -3 -10  -1    0.90    8.00
  -3 -10  -1   -1.50    9.00
  -3 -10  -1   -4.80    4.20
   3  10   1   -0.20    7.40
   3  10   1    2.10    4.40
   3  10   1    2.70    5.50
  -4 -10  -1  105.79   15.40
  -4 -10  -1   70.09   21.00
  -4 -10  -1  109.69   15.50
  -4 -10  -1   91.89   14.50
   4  10   1   89.89   15.50
   3 -11  -1   38.30   22.30
   3 -11  -1   45.30   13.20
   2 -11  -1   32.60   11.80
   2 -11  -1    9.70   17.20
   2 -11  -1   27.40   11.30
   1 -11  -1  249.28   21.70
   1 -11  -1  181.18   27.40
   1 -11  -1  271.77   21.50
   0 -11  -1   -2.60   13.60
   0 -11  -1  -10.90    8.20
  -1 -11  -1  352.86   20.80
  -1 -11  -1  401.86   25.30
  -2 -11  -1   -0.20    7.70
  -2 -11  -1   11.50    6.60
  -2 -11  -1    5.00    9.80
   2  11   1    7.50    4.80
   2  11   1    7.40    8.50
   2  11   1   -0.10    4.80
  -3 -11  -1   55.69   12.40
  -3 -11  -1   75.99   12.90
  -3 -11  -1   55.69   10.30
  -3 -11  -1   64.49   15.60
   3  11   1   55.69   11.90
   3  11   1   71.09   11.90
   3  11   1   68.39    9.80
   2 -12  -1   32.10   12.40
   2 -12  -1   64.29   14.70
   2 -12  -1   54.99   20.50
   1 -12  -1   28.60   17.10
   1 -12  -1   38.00   13.50
   1 -12  -1   33.80   12.00
   0 -12  -1  274.77   26.20
   0 -12  -1  324.47   23.80
   0 -12  -1  207.08   25.60
  -1 -12  -1    2.70    7.90
  -1 -12  -1    6.60   10.80
  -2 -12  -1    9.20   11.90
  -2 -12  -1   17.30   10.40
  -2 -12  -1   12.60    6.30
  -2 -12  -1   17.20    7.40
   2  12   1    5.90    5.10
   2  12   1   15.30    5.50
   1 -13  -1   73.59   20.00
   1 -13  -1   69.39   17.30
   1 -13  -1   79.09   16.30
   0 -13  -1   87.09   21.00
   0 -13  -1  103.49   16.50
   0 -13  -1  119.29   20.60
  -1 -13  -1   12.10   10.00
  -1 -13  -1   -1.30   11.30
   1  12  -2   -0.30    4.40
  -1 -12   2    3.20    9.90
  -1 -12   2    0.00   13.50
  -1 -12   2   -1.90    5.50
   0  12  -2   22.90   22.40
   0 -12   2   21.30   12.50
   0 -12   2   21.30   16.50
   1 -12   2   10.40   18.40
   1 -12   2   10.60   12.20
   2  11  -2   -4.20    4.60
  -2 -11   2    2.00    6.30
  -2 -11   2   19.70   10.90
  -2 -11   2   -3.40    5.60
   1  11  -2   95.49   10.80
   1  11  -2  105.49   12.10
   1  11  -2   81.29   23.00
  -1 -11   2   72.69   14.20
  -1 -11   2  114.09   21.30
  -1 -11   2   99.19   11.50
  -1 -11   2   92.39   12.10
   0  11  -2   57.59   22.00
   0 -11   2   56.39   18.00
   0 -11   2   47.00   13.40
   1 -11   2   42.90   14.50
   1 -11   2   36.40   18.90
   2 -11   2   13.90   18.50
   2 -11   2   50.49   14.60
   3  10  -2  152.08   18.40
   3  10  -2  110.89   12.20
  -3 -10   2   86.89   16.10
  -3 -10   2  113.49   15.70
  -3 -10   2  112.49   15.90
   2  10  -2  117.49   13.70
   2  10  -2  134.29   12.20
   2  10  -2  198.68   28.90
  -2 -10   2  138.69   14.50
  -2 -10   2  145.69   14.30
  -2 -10   2  155.48   17.50
   1  10  -2   14.40   16.70
   1  10  -2    8.20    4.50
   1  10  -2    9.50    5.60
  -1 -10   2    4.40   13.10
  -1 -10   2   11.70    6.20
  -1 -10   2    3.30    8.80
  -1 -10   2    3.60    5.30
   0  10  -2   88.19   22.80
   0 -10   2   80.69   20.10
   0 -10   2   88.79   15.20
   0 -10   2   67.29    8.90
   0 -10   2   86.69    9.70
   1 -10   2  349.37   25.80
   1 -10   2  291.77   32.30
   2 -10   2   37.30   21.30
   2 -10   2   43.00   13.80
   3 -10   2    6.10   19.80
   4   9  -2   72.79   14.00
  -4  -9   2   71.89   12.90
  -4  -9   2   61.39   12.70
   3   9  -2   22.10   18.40
   3   9  -2   38.70   13.50
   3   9  -2   17.40    8.90
   3   9  -2   17.50    6.60
  -3  -9   2   36.00    9.50
  -3  -9   2   18.40   10.00
  -3  -9   2   17.40    8.40
   2   9  -2  451.25   53.19
   2   9  -2  429.56   26.40
  -2  -9   2  409.36   24.60
  -2  -9   2  413.66   27.20
  -2  -9   2  426.66   25.60
   1   9  -2   83.89    9.10
   1   9  -2  104.19   20.80
   1   9  -2   85.19   10.70
  -1  -9   2  137.69   20.80
  -1  -9   2  121.79   15.90
  -1  -9   2   72.29   10.90
  -1  -9   2  100.69   12.00
   0   9  -2    2.30    4.10
   0   9  -2    6.70   13.40
   0   9  -2    4.80    4.40
   0  -9   2   -0.40    4.20
   0  -9   2    1.90   13.20
   0  -9   2    1.80    4.50
   0  -9   2    1.80    8.80
   1  -9   2   36.40   11.70
   1  -9   2   26.70   16.40
   2  -9   2  239.88   32.00
   3  -9   2   60.99   23.50
   4   8  -2    1.50    5.70
   4   8  -2    5.00    7.40
   4   8  -2    2.90    9.10
  -4  -8   2    0.50    7.70
  -4  -8   2    8.30    7.80
   3   8  -2   82.49   13.50
   3   8  -2   58.89    9.10
   3   8  -2   50.99   10.50
   3   8  -2  108.69   23.00
  -3  -8   2   65.69   11.80
  -3  -8   2   72.19   12.50
  -3  -8   2   72.99   12.60
   2   8  -2    2.60   13.60
   2   8  -2    3.50    4.40
   2   8  -2    5.90    6.00
  -2  -8   2    6.40    7.90
  -2  -8   2    3.50    5.50
  -2  -8   2    7.10    6.30
   1   8  -2   11.20    4.50
   1   8  -2    8.10    5.60
   1   8  -2   14.50   14.20
  -1  -8   2   16.40    5.70
  -1  -8   2   17.40   13.70
  -1  -8   2    5.30    5.40
  -1  -8   2   16.00    9.10
   0   8  -2  139.69   10.60
   0   8  -2  138.79   22.90
   0   8  -2  139.09   11.10
   0  -8   2   90.99   10.80
   0  -8   2  145.99   11.00
   0  -8   2  123.69   15.40
   0  -8   2  146.29   21.80
   1  -8   2   11.80   14.60
   1  -8   2   17.80    9.90
   2  -8   2  495.65   44.50
   3  -8   2   62.99   22.40
   4  -8   2  113.49   30.30
   4  -8   2  133.29   13.70
   4  -8   2  154.38   12.80
   4   7  -2  163.08   18.20
   4   7  -2  151.78   17.60
   4   7  -2  174.78   17.60
  -4  -7   2  176.18   17.60
  -4  -7   2  172.08   18.20
   3   7  -2  112.59   14.70
   3   7  -2   98.19   13.90
  -3  -7   2  104.79   13.50
  -3  -7   2  138.69   14.90
  -3  -7   2  132.79   15.30
   2   7  -2   40.10    8.40
   2   7  -2   29.60    6.40
   2   7  -2   35.10    8.80
   2   7  -2   36.80   15.50
  -2  -7   2   32.60    7.80
  -2  -7   2   36.70    9.20
  -2  -7   2   47.80    9.40
   1   7  -2  179.18   22.30
   1   7  -2  163.98   13.10
   1   7  -2  164.68   11.30
  -1  -7   2  163.08   15.70
  -1  -7   2  167.98   20.60
  -1  -7   2  166.18   12.70
   0   7  -2   87.89    8.80
   0   7  -2   68.29   15.80
   0   7  -2   76.29    7.80
   0  -7   2  100.29   17.10
   0  -7   2   75.39    8.20
   0  -7   2   77.49    7.90
  -1   7  -2  456.45   35.40
   1  -7   2  472.05   34.90
   1  -7   2  518.65   23.00
   1  -7   2  403.96   38.20
  -2   7  -2    6.30    3.60
   2  -7   2    8.30    3.60
   2  -7   2    9.40    4.90
   2  -7   2    7.10   14.90
   3  -7   2   64.89    8.90
   3  -7   2   61.09   21.50
   3  -7   2   50.69    7.10
  -4   7  -2   36.70    6.80
   4  -7   2   25.00   20.60
   4  -7   2   31.20    8.10
   4  -7   2   48.60    8.10
   5   6  -2   23.70   12.10
   5   6  -2   26.30   20.20
   5   6  -2   14.20    8.80
   5   6  -2   31.10    9.50
  -5  -6   2    8.70    9.60
  -5  -6   2   12.70   10.20
  -5  -6   2   17.10    8.80
  -5  -6   2   14.80    8.10
   4   6  -2   50.69   14.70
   4   6  -2   87.49   20.50
   4   6  -2   46.70    9.30
   4   6  -2   46.00   11.60
  -4  -6   2   48.10   10.40
  -4  -6   2   51.69   11.40
   3   6  -2   53.79   11.30
   3   6  -2   90.59   19.00
   3   6  -2   47.80    9.50
  -3  -6   2   54.19   10.70
  -3  -6   2   82.49   12.80
   2   6  -2  164.98   13.80
   2   6  -2  153.18   11.60
   2   6  -2  178.48   14.60
   2   6  -2  155.18   21.00
  -2  -6   2  169.88   13.90
  -2  -6   2  160.08   12.70
  -2  -6   2  168.78   15.00
   1   6  -2  101.49    8.40
   1   6  -2  108.39   17.40
   1   6  -2   98.09   11.10
   1   6  -2   93.99    9.90
  -1  -6   2   95.49    9.50
  -1  -6   2  125.69   17.30
  -1  -6   2   94.09    9.00
  -1  -6   2   99.39   12.00
   0   6  -2  969.40   52.59
   0   6  -2  981.60   43.90
   0   6  -2 1028.40   44.40
   0  -6   2 1028.70   43.50
   0  -6   2  977.40   43.90
   0  -6   2  976.80   46.30
   0  -6   2 1031.80   51.29
  -1   6  -2  175.58   11.50
  -1   6  -2  160.68   20.60
  -1   6  -2  175.58   10.50
   1  -6   2  179.58   21.60
   1  -6   2  170.08   10.50
   1  -6   2  161.58    9.90
  -2   6  -2  456.95   23.00
   2  -6   2  521.95   23.90
   2  -6   2  475.95   22.70
   2  -6   2  446.16   44.60
  -3   6  -2  201.78   13.00
   3  -6   2  197.78   14.70
   3  -6   2  212.18   13.40
  -4   6  -2   31.40    7.30
  -4   6  -2   53.79    8.00
   4  -6   2   40.60    7.90
   4  -6   2   52.79    9.40
   4  -6   2   28.20   20.30
  -5   6  -2   43.00   14.90
  -5   6  -2   17.30    6.80
   5  -6   2   31.60    8.50
   5  -6   2   18.20    8.60
   5   5  -2  202.88   28.40
   5   5  -2  105.59   17.00
   5   5  -2  126.29   14.50
   5   5  -2  171.78   18.80
  -5  -5   2  136.79   15.90
  -5  -5   2  138.99   15.70
  -5  -5   2  146.69   27.40
  -5  -5   2  100.19   16.50
   4   5  -2   -4.90    6.40
   4   5  -2   -4.10    4.30
   4   5  -2   -0.30   13.10
  -4  -5   2   -0.40    5.90
  -4  -5   2   -2.30    6.20
   3   5  -2   82.39   12.80
   3   5  -2   70.29   11.00
   3   5  -2   84.29   10.40
   3   5  -2   97.89   18.00
  -3  -5   2   87.39   12.10
  -3  -5   2   73.89   10.30
  -3  -5   2   74.29   11.10
   2   5  -2   94.59    8.80
   2   5  -2   85.49   10.30
   2   5  -2  129.59   17.80
   2   5  -2  103.69   12.40
  -2  -5   2   88.69    9.50
  -2  -5   2   93.09   11.00
  -2  -5   2  100.29   11.60
   1   5  -2  380.86   27.90
   1   5  -2  418.56   22.90
   1   5  -2  476.75   23.20
   1   5  -2  450.35   21.30
  -1  -5   2  446.46   23.40
  -1  -5   2  432.56   26.90
  -1  -5   2  455.45   21.70
  -1  -5   2  421.56   22.40
   0   5  -2  684.33   39.40
   0   5  -2  683.63   31.70
   0   5  -2  719.23   32.30
   0  -5   2  739.93   31.40
   0  -5   2  712.03   34.00
   0  -5   2  663.43   31.60
   0  -5   2  731.53   38.50
  -1   5  -2  445.36   21.10
  -1   5  -2  397.16   29.50
  -1   5  -2  421.46   20.80
   1  -5   2  432.16   20.30
   1  -5   2  489.15   21.30
   1  -5   2  452.55   30.80
  -2   5  -2   32.20    5.20
  -2   5  -2   21.70    4.60
   2  -5   2   38.60    6.10
   2  -5   2   37.40   14.90
   2  -5   2   23.90    4.60
  -3   5  -2    8.00    4.20
  -3   5  -2    1.00    4.00
   3  -5   2    8.30    4.20
   3  -5   2   13.50   15.30
   3  -5   2    9.80    5.60
  -4   5  -2  510.65   25.60
   4  -5   2  452.35   25.30
   4  -5   2  443.06   44.00
   4  -5   2  449.76   26.50
  -5   5  -2  142.69   16.50
  -5   5  -2  114.29   12.10
   5  -5   2  106.19   13.20
   5  -5   2  100.59   16.30
   5  -5   2   94.89   14.50
   5  -5   2  133.79   36.00
   5   4  -2   56.89   11.50
   5   4  -2   48.40   11.80
   5   4  -2   55.39   12.80
   5   4  -2   56.39   20.20
  -5  -4   2   42.90   11.30
  -5  -4   2   72.19   13.00
  -5  -4   2   35.40    9.50
   4   4  -2  468.75   33.30
   4   4  -2  443.26   26.90
   4   4  -2  457.65   30.10
   4   4  -2  456.85   25.90
  -4  -4   2  463.15   27.00
  -4  -4   2  441.66   27.90
   3   4  -2  182.28   13.50
   3   4  -2  188.48   16.20
   3   4  -2  196.18   15.10
   3   4  -2  181.98   19.40
  -3  -4   2  219.38   15.70
  -3  -4   2  169.48   14.90
  -3  -4   2  185.58   14.60
   2   4  -2  111.89   15.60
   2   4  -2  102.19    8.80
   2   4  -2   99.29   10.00
   2   4  -2  102.49   10.60
  -2  -4   2  105.69   10.40
  -2  -4   2  107.79    9.50
  -2  -4   2  109.99   10.90
   1   4  -2 1250.07   53.29
   1   4  -2 1355.26   55.19
   1   4  -2 1241.18   54.39
   1   4  -2 1180.98   58.49
  -1  -4   2 1243.18   53.59
  -1  -4   2 1316.17   54.89
  -1  -4   2 1146.49   54.79
  -1  -4   2 1278.77   57.69
   0   4  -2 1090.89   47.50
   0   4  -2 1063.79   53.99
   0   4  -2 1189.98   48.20
   0  -4   2 1112.09   47.60
   0  -4   2 1081.49   52.89
   0  -4   2 1102.09   47.20
   0  -4   2 1161.18   49.40
  -1   4  -2  221.28   12.20
  -1   4  -2  198.28   20.40
  -1   4  -2  221.18   12.00
   1  -4   2  209.08   11.30
   1  -4   2  220.68   12.20
   1  -4   2  219.98   21.10
  -2   4  -2    7.50    3.50
  -2   4  -2    4.60    3.40
   2  -4   2    7.50    3.20
   2  -4   2    7.00   11.50
   2  -4   2    3.40    3.80
  -3   4  -2  358.76   18.40
  -3   4  -2  334.77   19.40
   3  -4   2  336.27   18.70
   3  -4   2  317.47   32.70
  -4   4  -2  170.38   14.80
  -4   4  -2  171.38   13.70
   4  -4   2  198.18   33.00
   4  -4   2  171.98   13.80
   4  -4   2  175.98   15.60
  -5   4  -2   85.59   11.80
  -5   4  -2   68.19   11.30
   5  -4   2   87.89   14.60
   5  -4   2   68.39   11.30
   5  -4   2   92.09   30.40
   5  -4   2   57.89   11.90
   5   3  -2    4.50    8.00
   5   3  -2   28.60   15.60
   5   3  -2    4.10    8.40
   5   3  -2    8.20    6.70
  -5  -3   2   -2.50    7.00
  -5  -3   2    7.60    8.10
  -5  -3   2    7.60    7.00
  -5  -3   2   -2.50    6.50
   4   3  -2   49.40   10.20
   4   3  -2   54.29    9.20
   4   3  -2   67.79   15.40
   4   3  -2   56.39   11.10
  -4  -3   2   63.79   12.00
  -4  -3   2   79.99   11.80
   3   3  -2  115.29   13.30
   3   3  -2  107.39   11.30
   3   3  -2   97.49    9.70
   3   3  -2   91.59   14.20
  -3  -3   2  117.19   11.30
  -3  -3   2  102.49   11.40
  -3  -3   2  103.39   11.00
   2   3  -2  735.43   34.80
   2   3  -2  698.93   32.60
   2   3  -2  693.63   36.10
   2   3  -2  707.93   33.10
  -2  -3   2  718.03   33.30
  -2  -3   2  719.73   33.10
  -2  -3   2  698.33   34.10
   1   3  -2  507.05   24.50
   1   3  -2  463.45   27.20
   1   3  -2  481.05   23.70
   1   3  -2  490.75   23.00
  -1  -3   2  506.95   30.00
  -1  -3   2  541.45   27.80
  -1  -3   2  515.35   24.20
  -1  -3   2  507.45   23.30
   0   3  -2  768.82   33.60
   0   3  -2  715.53   38.50
   0   3  -2  839.02   34.20
   0  -3   2  782.32   33.40
   0  -3   2  771.52   33.70
   0  -3   2  778.52   38.20
  -1   3  -2    3.70    2.70
  -1   3  -2    3.20    2.80
  -1   3  -2   -0.80    8.10
   1  -3   2    6.50    2.60
   1  -3   2    9.70    9.40
   1  -3   2    2.50    3.20
  -2   3  -2  255.27   13.80
  -2   3  -2  270.87   14.80
   2  -3   2  247.08   13.90
   2  -3   2  250.97   24.00
   2  -3   2  271.57   14.90
  -3   3  -2  223.58   13.60
  -3   3  -2  189.28   13.80
   3  -3   2  207.78   14.70
   3  -3   2  203.78   13.40
  -4   3  -2  109.19   12.30
  -4   3  -2  139.89   12.40
   4  -3   2  112.09   11.40
   4  -3   2  107.59   14.00
  -5   3  -2  216.38   17.20
  -5   3  -2  186.58   17.90
   5  -3   2  190.68   16.30
   5  -3   2  212.38   20.20
   5  -3   2  227.48   19.30
   5   2  -2  281.17   23.40
   5   2  -2  258.67   21.20
   5   2  -2  301.47   20.60
  -5  -2   2  289.67   22.30
  -5  -2   2  293.97   21.70
  -5  -2   2  289.57   21.20
   4   2  -2   40.60    9.80
   4   2  -2   52.09   10.20
  -4  -2   2   33.00    8.70
  -4  -2   2   36.80    8.90
   3   2  -2    3.20    5.40
   3   2  -2    5.50    5.20
   3   2  -2   11.30    4.30
  -3  -2   2    9.30    5.60
  -3  -2   2   15.40    6.00
  -3  -2   2   16.40    6.20
   2   2  -2  388.46   23.40
   2   2  -2  403.56   20.30
   2   2  -2  435.66   22.40
   2   2  -2  384.46   20.50
  -2  -2   2  414.76   20.80
  -2  -2   2  410.06   21.60
  -2  -2   2  428.26   21.00
   1   2  -2 1826.92   72.59
   1   2  -2 1733.83   74.89
   1   2  -2 1866.11   73.89
   1   2  -2 1679.93   72.59
  -1  -2   2 1744.03   74.99
  -1  -2   2 1534.95   76.99
  -1  -2   2 1812.72   73.89
  -1  -2   2 1754.52   72.79
   0   2  -2  977.30   43.70
   0   2  -2 1068.29   43.00
   0   2  -2 1000.60   49.40
   0  -2   2  954.10   45.70
   0  -2   2 1030.00   42.50
   0  -2   2 1038.90   42.80
  -1   2  -2  222.38   12.40
  -1   2  -2  242.58   12.00
  -1   2  -2  231.68   18.60
   1  -2   2  252.07   12.80
   1  -2   2  278.57   13.10
   1  -2   2  250.27   19.00
   1  -2   2  232.48   11.90
  -2   2  -2  570.64   28.50
  -2   2  -2  646.14   27.90
   2  -2   2  605.54   27.90
   2  -2   2  614.74   28.90
  -3   2  -2  337.97   18.70
  -3   2  -2  325.97   19.30
   3  -2   2  328.77   19.70
  -4   2  -2  227.98   15.40
  -4   2  -2  192.38   16.00
   4  -2   2  190.28   16.60
   4  -2   2  199.38   16.90
   4  -2   2  182.08   14.40
  -5   2  -2   28.30    8.00
  -5   2  -2   33.00    9.30
   5  -2   2    8.20    7.90
   5  -2   2   29.70    8.50
   5  -2   2   11.20   10.00
   5   1  -2  109.89   16.00
   5   1  -2   94.29   12.80
   5   1  -2  130.09   15.40
  -5  -1   2   83.29   13.80
  -5  -1   2   75.99   12.60
   4   1  -2  251.17   16.90
   4   1  -2  245.08   17.70
   4   1  -2  280.17   20.40
  -4  -1   2  262.57   18.00
  -4  -1   2  227.08   18.50
   3   1  -2  225.78   14.20
   3   1  -2  231.58   14.80
   3   1  -2  244.18   16.80
  -3  -1   2  229.38   15.30
  -3  -1   2  237.48   15.00
  -3  -1   2  211.98   15.40
   2   1  -2  569.94   26.50
   2   1  -2  582.44   28.30
   2   1  -2  589.44   26.60
  -2  -1   2  549.74   26.60
  -2  -1   2  542.25   27.60
  -2  -1   2  588.14   27.00
   1   1  -2  460.45   24.60
   1   1  -2  490.35   22.10
   1   1  -2  445.16   20.90
  -1  -1   2  480.85   22.30
  -1  -1   2  478.55   21.10
  -1  -1   2  448.26   20.90
   0   1  -2   23.20    3.20
   0   1  -2   32.10    3.90
   0   1  -2   23.80    6.80
   0  -1   2   24.20    3.30
   0  -1   2   22.80    6.40
   0  -1   2   22.50    3.20
  -1   1  -2  139.89    7.80
  -1   1  -2  130.89    8.30
   1  -1   2  133.79    7.60
   1  -1   2  145.39    8.20
   1  -1   2  136.59    8.40
   1  -1   2  130.09   13.30
  -2   1  -2    7.00    3.90
  -2   1  -2   13.50    4.00
   2  -1   2   14.70    4.70
  -3   1  -2  514.55   27.10
  -3   1  -2  545.65   26.20
   3  -1   2  497.55   26.80
   3  -1   2  523.85   27.30
  -4   1  -2  180.78   15.30
  -4   1  -2  194.98   14.70
   4  -1   2  191.98   16.30
   4  -1   2  182.08   14.40
   4  -1   2  172.68   19.20
  -5   1  -2   39.10    9.20
  -5   1  -2   21.80    8.80
   5  -1   2   34.30   10.30
   5  -1   2   19.40    9.00
   6  -1   2  391.26   25.50
   6  -1   2  308.87   27.30
   5   0  -2   51.19    9.70
   5   0  -2   43.70   11.00
   5   0  -2   63.99   12.50
  -5   0   2   43.20    9.70
  -5   0   2   45.00   10.30
   4   0  -2   48.50    9.00
   4   0  -2   48.90    8.30
   4   0  -2   74.99   12.00
  -4   0   2   52.99    9.40
  -4   0   2   44.90    9.00
   3   0  -2   22.70    6.60
   3   0  -2   24.00    5.30
   3   0  -2   28.30    6.30
  -3   0   2   20.20    5.90
  -3   0   2   24.30    6.10
  -3   0   2   18.80    5.60
   2   0  -2 2435.46  101.99
   2   0  -2 2570.44  103.79
   2   0  -2 2436.66  101.69
  -2   0   2 2382.06  103.09
  -2   0   2 2504.25  102.39
   1   0  -2  347.47   16.40
   1   0  -2  316.27   15.00
   1   0  -2  352.56   15.50
  -1   0   2  319.27   15.10
  -1   0   2  333.57   15.50
  -1   0   2  340.87   16.30
   0   0  -2   36.60    4.10
   0   0  -2   31.00    3.30
   0   0  -2   28.40    5.00
   0   0  -2   28.00    3.30
   0   0   2   38.60    3.30
   0   0   2   32.50    4.00
   0   0   2   29.60    3.20
   0   0   2   38.40    5.60
  -1   0  -2    2.60    2.10
  -1   0  -2    3.90    2.60
  -1   0  -2    5.40    3.00
   1   0   2    2.10    2.40
   1   0   2   -0.90    1.80
   1   0   2    1.80    2.90
  -2   0  -2 2019.40   85.29
  -2   0  -2 1996.10   84.29
   2   0   2 2031.90   84.49
   2   0   2 1984.90   85.19
   2   0   2 2048.00   84.69
  -3   0  -2  284.07   16.40
  -3   0  -2  264.97   17.30
   3   0   2  274.37   17.30
   3   0   2  268.57   17.40
   3   0   2  279.57   16.30
  -4   0  -2   26.60    6.90
  -4   0  -2   27.40    7.20
   4   0   2   49.30   10.40
   4   0   2   36.30    7.70
  -5   0  -2  129.79   14.10
   5   0   2  125.29   13.90
   5   0   2  149.79   16.60
   5   0   2  105.19   15.50
  -6   0  -2   48.70   11.20
   6   0   2   94.69   17.00
   6   0   2   50.49   13.50
   6   0   2   46.50   11.90
   5  -1  -2   13.90    8.20
   5  -1  -2    8.00   10.80
   5  -1  -2   41.80   10.70
  -5   1   2    5.00    6.70
  -5   1   2   15.90    7.10
   4  -1  -2  408.96   22.10
   4  -1  -2  362.26   22.50
   4  -1  -2  377.96   24.20
  -4   1   2  395.86   23.50
  -4   1   2  375.96   22.70
   3  -1  -2  347.17   19.20
   3  -1  -2  383.76   21.30
   3  -1  -2  371.26   19.10
  -3   1   2  336.67   20.10
   2  -1  -2   22.40    5.20
   2  -1  -2   25.60    5.00
  -2   1   2   15.70    4.70
  -2   1   2   23.40    4.60
   1  -1  -2 1063.29   45.10
   1  -1  -2 1115.49   45.60
   1  -1  -2 1074.09   46.20
  -1   1   2 1117.29   46.20
  -1   1   2 1120.69   45.70
  -1   1   2 1094.39   45.20
   0  -1  -2 1252.67   58.49
   0  -1  -2 1456.15   58.89
   0  -1  -2 1408.26   58.39
   0  -1  -2 1494.85   58.69
   0   1   2 1460.05   58.59
   0   1   2 1453.45   58.99
   0   1   2 1514.15   58.49
  -1  -1  -2 1637.44   67.89
  -1  -1  -2 1617.64   67.89
  -1  -1  -2 1632.94   68.49
  -1  -1  -2 1687.13   68.29
   1   1   2 1685.93   67.99
   1   1   2 1598.24   68.49
   1   1   2 1640.84   67.99
   1   1   2 1645.54   68.39
  -2  -1  -2  811.72   37.70
  -2  -1  -2  817.92   38.40
  -2  -1  -2  870.51   37.50
   2   1   2  847.42   38.60
   2   1   2  885.21   38.10
  -3  -1  -2  136.19   10.80
  -3  -1  -2  134.29   11.90
   3   1   2  132.39   11.80
   3   1   2  142.59   10.90
   3   1   2  125.89   11.70
  -4  -1  -2  358.46   21.40
  -4  -1  -2  304.27   21.90
   4   1   2  319.87   20.40
   4   1   2  377.16   24.50
   4   1   2  354.76   23.00
  -5  -1  -2  246.88   20.30
  -5  -1  -2  244.88   19.00
   5   1   2  197.18   17.40
   5   1   2  201.28   19.40
   5   1   2  242.88   21.10
  -6  -1  -2  468.05   30.70
   6   1   2  454.15   30.10
   6   1   2  453.55   33.80
   6   1   2  473.35   32.70
   5  -2  -2   93.79   12.10
   5  -2  -2   76.39   13.00
   5  -2  -2   57.69   11.90
  -5   2   2   42.00   10.40
  -5   2   2   73.29   11.60
   4  -2  -2  137.99   14.20
   4  -2  -2  139.79   12.20
   4  -2  -2  144.49   13.90
  -4   2   2  161.98   13.30
  -4   2   2  166.28   14.30
   3  -2  -2  256.17   14.70
   3  -2  -2  272.17   16.70
   3  -2  -2  239.78   15.20
  -3   2   2  238.38   15.50
   2  -2  -2  169.98   10.00
   2  -2  -2  175.48   10.70
   2  -2  -2  178.78   11.60
  -2   2   2  161.98   10.90
   1  -2  -2  397.66   17.20
   1  -2  -2  380.76   17.80
  -1   2   2  394.86   17.70
  -1   2   2  398.56   17.20
   0  -2  -2   61.89    3.80
   0  -2  -2   54.89    3.70
   0  -2  -2   63.79    3.50
   0  -2  -2   61.89    5.40
   0   2   2   57.19    3.50
   0   2   2   53.99    5.40
   0   2   2   53.79    3.80
  -1  -2  -2  116.89    8.00
  -1  -2  -2  120.19    7.30
  -1  -2  -2  127.59    7.90
  -1  -2  -2  128.49    8.70
   1   2   2  124.49    9.10
   1   2   2  126.69    7.90
   1   2   2  123.19    8.00
   1   2   2  121.59    8.20
  -2  -2  -2  115.99    8.80
  -2  -2  -2  114.39    9.90
  -2  -2  -2  108.69    9.40
  -2  -2  -2  112.39    9.80
   2   2   2  113.59    9.70
   2   2   2  109.59    8.80
   2   2   2  113.99    9.70
  -3  -2  -2  890.71   43.20
  -3  -2  -2  913.71   42.10
  -3  -2  -2  916.41   42.10
  -3  -2  -2  938.91   42.00
   3   2   2  898.01   43.20
   3   2   2  866.11   41.90
   3   2   2  928.11   41.80
  -4  -2  -2  153.08   12.90
  -4  -2  -2  143.79   13.40
  -4  -2  -2  145.19   14.30
   4   2   2  163.38   15.30
   4   2   2  135.09   13.00
   4   2   2  132.89   14.40
  -5  -2  -2   74.89   12.10
  -5  -2  -2   58.49   11.80
   5   2   2   65.19   12.70
   5   2   2   59.69   12.70
   5   2   2   84.49   12.50
  -6  -2  -2   37.60   10.30
   6   2   2   48.10   13.70
   6   2   2  113.49   20.80
   5  -3  -2   65.09   12.10
   5  -3  -2   82.89   12.00
   5  -3  -2   89.49   13.60
  -5   3   2   80.59   11.80
  -5   3   2   70.19   11.40
   4  -3  -2  210.68   14.70
   4  -3  -2  200.28   16.40
   4  -3  -2  207.98   17.10
  -4   3   2  216.08   16.20
  -4   3   2  220.78   15.40
   3  -3  -2    4.10    3.50
   3  -3  -2    0.70    4.60
   3  -3  -2    4.20    4.40
  -3   3   2    3.80    3.90
  -3   3   2    4.80    3.80
   2  -3  -2 2093.19   88.89
   2  -3  -2 2117.49   87.79
  -2   3   2 2178.48   88.19
   0  -3  -2  166.98   10.20
   0  -3  -2  168.38    8.90
   0   3   2  178.58    8.90
  -1  -3  -2  227.18   11.60
  -1  -3  -2  230.08   12.30
  -1  -3  -2  241.08   12.40
  -1  -3  -2  214.28   13.40
   1   3   2  218.58   12.20
   1   3   2  237.38   12.20
   1   3   2  226.18   11.60
  -2  -3  -2  675.53   32.80
  -2  -3  -2  672.63   32.50
  -2  -3  -2  665.13   31.50
  -2  -3  -2  711.63   32.10
   2   3   2  691.83   31.40
   2   3   2  678.43   31.90
   2   3   2  704.23   32.70
  -3  -3  -2  307.17   18.00
  -3  -3  -2  299.37   18.70
  -3  -3  -2  302.67   18.20
  -3  -3  -2  311.97   19.10
   3   3   2  289.57   17.40
   3   3   2  286.07   18.20
   3   3   2  300.57   19.10
  -4  -3  -2  140.99   13.50
  -4  -3  -2  163.48   14.60
  -4  -3  -2  138.49   13.20
  -4  -3  -2  152.68   14.90
   4   3   2  132.39   14.30
   4   3   2  130.39   16.90
   4   3   2  155.08   15.30
  -5  -3  -2  285.77   20.60
  -5  -3  -2  270.37   21.80
   5   3   2  238.78   19.40
   5   3   2  251.57   20.90
   5   3   2  267.47   22.40
   5  -4  -2  106.59   12.50
   5  -4  -2   92.09   13.90
   5  -4  -2  101.69   14.60
  -5   4   2  114.09   12.40
   4  -4  -2    3.80    6.80
   4  -4  -2    0.10    6.50
   4  -4  -2   15.90    5.60
  -4   4   2    8.70    5.40
  -4   4   2    1.10    4.90
   3  -4  -2  350.36   17.50
   3  -4  -2  333.67   19.00
   3  -4  -2  316.67   18.60
  -3   4   2  291.27   18.10
  -3   4   2  354.56   17.80
   2  -4  -2  174.68   10.60
   2  -4  -2  166.78    9.60
  -2   4   2  188.58    9.80
  -2   4   2  168.78   10.30
   0  -4  -2 1075.79   44.90
   0  -4  -2 1002.40   46.20
   0   4   2 1107.09   45.80
  -1  -4  -2  265.87   14.50
  -1  -4  -2  274.57   13.90
  -1  -4  -2  268.47   16.50
  -1  -4  -2  302.27   15.10
   1   4   2  290.07   13.80
   1   4   2  269.77   14.70
   1   4   2  279.57   14.60
  -2  -4  -2  150.68   11.50
  -2  -4  -2  157.28   11.60
  -2  -4  -2  143.49   12.70
  -2  -4  -2  154.78   10.50
   2   4   2  140.89   10.10
   2   4   2  151.18   11.40
   2   4   2  145.89   11.50
  -3  -4  -2   66.49   10.40
  -3  -4  -2   50.69    9.10
  -3  -4  -2   49.30    7.50
  -3  -4  -2   59.49   10.50
   3   4   2   43.80    7.50
   3   4   2   51.39    8.90
   3   4   2   53.99    9.50
  -4  -4  -2  705.13   36.50
  -4  -4  -2  649.64   36.70
  -4  -4  -2  680.73   35.50
   4   4   2  645.44   35.20
   4   4   2  659.43   34.50
   4   4   2  730.13   37.80
  -5  -4  -2    5.90    7.60
  -5  -4  -2    6.60    7.60
  -5  -4  -2    0.70    5.30
  -5  -4  -2    6.20    7.40
   5   4   2   14.00    9.40
   5   4   2    6.70    7.50
   5   4   2    1.80    6.30
   5  -5  -2   96.69   12.20
   5  -5  -2  101.29   14.50
   5  -5  -2   56.69   11.60
  -5   5   2   96.89   12.40
   4  -5  -2   53.89    9.60
   4  -5  -2   48.90    7.70
  -4   5   2   45.50    7.50
  -4   5   2   36.80    7.50
   3  -5  -2   56.99    7.70
   3  -5  -2   61.19    6.90
  -3   5   2   66.89    7.20
  -3   5   2   44.70    6.60
   1  -5  -2 1253.67   53.59
   1  -5  -2 1235.58   59.59
   0  -5  -2   17.50    6.00
   0   5   2   23.10    5.40
  -1  -5  -2  432.76   25.20
  -1  -5  -2  488.55   23.60
  -1  -5  -2  491.35   23.00
   1   5   2  497.85   23.50
   1   5   2  471.15   22.80
   1   5   2  487.75   21.90
  -2  -5  -2  376.16   20.50
  -2  -5  -2  379.26   22.40
  -2  -5  -2  385.36   19.80
  -2  -5  -2  360.26   20.40
   2   5   2  353.46   20.70
   2   5   2  369.56   19.10
   2   5   2  379.06   20.30
  -3  -5  -2  169.18   13.00
  -3  -5  -2  179.48   15.70
  -3  -5  -2  164.58   14.00
  -3  -5  -2  169.58   14.20
   3   5   2  151.68   15.50
   3   5   2  178.68   14.40
   3   5   2  151.38   13.50
   3   5   2  164.88   12.50
  -4  -5  -2   66.39   11.30
  -4  -5  -2  106.39   15.10
  -4  -5  -2   62.69   10.20
  -4  -5  -2   88.89   13.70
   4   5   2   60.79   10.20
   4   5   2   75.19   12.10
   4   5   2   77.59   12.20
  -5  -5  -2  372.16   25.30
  -5  -5  -2  359.06   26.80
  -5  -5  -2  359.66   25.20
  -5  -5  -2  410.16   31.60
   5   5   2  363.16   27.70
   5   5   2  388.06   27.40
   5   5   2  367.46   24.60
   5  -6  -2   -2.20    5.90
   5  -6  -2    0.70    6.50
   5  -6  -2    9.70   10.50
  -5   6   2    3.30    5.80
  -5   6   2    3.70    7.30
   4  -6  -2   73.19    9.00
   4  -6  -2   46.90   12.30
   4  -6  -2   70.59   10.60
  -4   6   2   45.20    7.60
  -4   6   2   78.39    8.80
   3  -6  -2    5.60    3.70
   1  -6  -2  573.54   28.10
   1  -6  -2  530.35   33.50
   1  -6  -2  629.24   28.30
   0  -6  -2 1524.15   64.99
  -1  -6  -2   28.30    5.30
  -1  -6  -2   34.00    6.80
   1   6   2   32.70    4.80
   1   6   2   26.40    4.90
   1   6   2   31.60    6.60
  -2  -6  -2   14.40    5.40
  -2  -6  -2   12.60    6.00
  -2  -6  -2   18.50    7.90
   2   6   2   21.90    6.50
   2   6   2   13.10    4.60
   2   6   2   13.70    6.20
  -3  -6  -2  238.88   17.20
  -3  -6  -2  215.78   18.90
  -3  -6  -2  220.18   17.10
  -3  -6  -2  253.27   16.60
   3   6   2  225.38   17.30
   3   6   2  275.67   16.60
   3   6   2  215.68   19.90
   3   6   2  246.18   18.80
  -4  -6  -2   88.69   14.50
  -4  -6  -2   61.39   10.70
  -4  -6  -2  101.39   16.00
  -4  -6  -2  108.19   14.70
   4   6   2  117.59   18.90
   4   6   2   88.79   12.50
   4   6   2  104.69   15.60
  -5  -6  -2  168.38   17.00
  -5  -6  -2  179.58   18.80
  -5  -6  -2  173.68   18.40
  -5  -6  -2  128.59   15.30
   5   6   2  168.88   16.50
   5   6   2  173.48   18.80
   5   6   2  202.38   26.60
   5   6   2  173.18   18.60
   5  -7  -2  174.78   16.20
   5  -7  -2  157.48   14.30
   5  -7  -2  194.38   19.80
  -5   7   2  159.08   15.70
   4  -7  -2   90.19   11.50
   4  -7  -2  113.19   10.30
   2  -7  -2  144.09   24.40
   1  -7  -2  270.67   17.00
   1  -7  -2  248.38   22.90
   1  -7  -2  269.57   16.90
   0  -7  -2  151.98   12.20
  -1  -7  -2   82.29   10.00
  -1  -7  -2   85.59    8.00
   1   7   2   86.19    6.80
   1   7   2   84.29    7.80
   1   7   2   88.39    9.60
  -2  -7  -2  223.38   24.70
  -2  -7  -2  273.37   17.00
  -2  -7  -2  257.57   20.60
   2   7   2  257.07   15.10
   2   7   2  278.67   17.40
  -3  -7  -2  101.79   14.00
  -3  -7  -2   65.59   10.00
  -3  -7  -2   74.09   14.10
  -3  -7  -2   88.79   12.50
   3   7   2   76.79    9.10
   3   7   2   83.19   12.90
   3   7   2   73.69   11.60
  -4  -7  -2  362.86   24.30
  -4  -7  -2  391.86   27.90
  -4  -7  -2  360.76   25.00
  -4  -7  -2  351.86   23.60
   4   7   2  364.76   25.40
  -5  -7  -2    9.70    8.70
  -5  -7  -2   19.00    9.00
  -5  -7  -2    7.00    9.10
  -5  -7  -2    3.80    5.70
   5   7   2    7.20    7.10
   5   7   2   10.60    9.20
   5   7   2    6.10    8.10
   4  -8  -2  165.48   35.00
   3  -8  -2   69.09   23.80
   1  -8  -2  114.69   12.30
   1  -8  -2   98.09   11.80
   1  -8  -2  110.19   18.60
   0  -8  -2  190.28   14.70
  -1  -8  -2  274.77   18.10
  -1  -8  -2  273.47   16.00
   1   8   2  297.27   16.00
   1   8   2  272.47   17.90
   1   8   2  279.67   14.50
  -2  -8  -2   89.19   10.70
  -2  -8  -2  128.89   14.20
  -2  -8  -2  101.29   15.20
   2   8   2  100.19    9.10
   2   8   2  107.89   12.30
   2   8   2  107.09   18.90
  -3  -8  -2  131.09   16.70
  -3  -8  -2  141.19   14.00
  -3  -8  -2  146.29   12.80
  -3  -8  -2  138.69   14.50
   3   8   2  132.09   13.70
   3   8   2   92.59    9.60
  -4  -8  -2  149.99   16.70
  -4  -8  -2  139.09   15.90
  -4  -8  -2  162.18   19.00
  -4  -8  -2  144.59   14.40
   4   8   2  159.58   17.00
   4   8   2  133.09   13.50
   4   8   2  163.08   16.70
  -5  -8  -2  162.78   19.90
  -5  -8  -2  132.89   15.40
  -5  -8  -2  187.58   19.10
  -5  -8  -2  136.89   16.00
   5   8   2  135.79   19.50
   4  -9  -2  203.78   35.10
   3  -9  -2   23.00   18.00
   2  -9  -2  101.39   22.50
   2  -9  -2   78.59   15.20
   1  -9  -2   24.30    9.00
   1  -9  -2   17.00    8.80
   1  -9  -2   14.30   13.30
  -1  -9  -2  643.84   31.00
  -1  -9  -2  634.54   33.20
  -1  -9  -2  626.64   36.80
   1   9   2  644.84   29.10
   1   9   2  685.53   34.70
   1   9   2  637.44   30.60
  -2  -9  -2    1.40    4.20
  -2  -9  -2    1.20    5.10
  -2  -9  -2    5.60    8.50
   2   9   2    1.40    6.10
   2   9   2    6.50    4.00
   2   9   2    3.00    4.40
  -3  -9  -2   62.59   11.10
  -3  -9  -2   59.19    9.80
  -3  -9  -2   62.89   14.50
  -3  -9  -2   86.19   13.00
   3   9   2   69.99   11.40
   3   9   2   82.39   13.10
  -4  -9  -2   84.99   13.30
  -4  -9  -2  104.49   15.60
  -4  -9  -2  123.49   16.70
  -4  -9  -2   89.99   17.40
   4   9   2   96.49   13.10
   4   9   2  161.08   19.60
   4   9   2  116.19   16.90
   4 -10  -2   50.79   25.80
   3 -10  -2   27.10   20.10
   2 -10  -2   42.40   12.10
   2 -10  -2   19.10   17.30
   2 -10  -2   32.00    9.00
   1 -10  -2   53.99   19.50
   1 -10  -2   64.59   13.50
   1 -10  -2   71.09   12.40
   0 -10  -2  834.72   45.00
   0 -10  -2  840.82   42.20
  -1 -10  -2   20.00    5.80
  -1 -10  -2   12.30    9.50
  -1 -10  -2   15.70    9.70
  -2 -10  -2  574.94   36.50
  -2 -10  -2  606.74   30.10
  -2 -10  -2  534.85   30.50
  -2 -10  -2  586.74   32.40
   2  10   2  550.04   28.00
   2  10   2  586.74   30.60
  -3 -10  -2   31.70    7.80
  -3 -10  -2    9.70   10.60
  -3 -10  -2   35.30    9.50
  -3 -10  -2   27.10   10.10
   3  10   2   18.00    6.10
   3  10   2   43.70   11.30
   3  10   2   29.90    8.40
  -4 -10  -2  171.48   21.50
  -4 -10  -2  159.78   17.80
   4  10   2  161.08   17.40
   4  10   2  184.18   15.40
   3 -11  -2   95.49   25.80
   3 -11  -2  101.39   16.60
   2 -11  -2   -4.70   15.50
   2 -11  -2   -2.70    9.40
   1 -11  -2   99.69   15.30
   1 -11  -2   58.09   18.20
   0 -11  -2    9.10    9.00
   0 -11  -2   15.90   10.50
  -1 -11  -2  274.87   16.00
  -1 -11  -2  250.77   16.40
  -1 -11  -2  269.27   20.50
  -1 -11  -2  284.87   25.00
  -2 -11  -2    1.10    5.60
  -2 -11  -2   10.40    5.60
  -2 -11  -2   10.10    8.20
  -2 -11  -2    8.00   10.20
   2  11   2    2.80    4.70
   2  11   2   10.70    8.40
  -3 -11  -2   93.19   15.20
  -3 -11  -2   96.79   19.00
  -3 -11  -2   88.89   12.30
  -3 -11  -2  103.59   15.00
   3  11   2   76.99   13.30
   3  11   2   89.89   13.10
   2 -12  -2  143.79   17.40
   2 -12  -2  145.59   18.60
   2 -12  -2  119.79   26.20
   1 -12  -2   21.80   11.60
   1 -12  -2   14.60   10.70
   1 -12  -2    8.80   16.00
   0 -12  -2  138.09   17.00
   0 -12  -2  108.59   17.50
  -1 -12  -2  242.48   23.80
  -1 -12  -2  225.88   20.20
  -2 -12  -2   17.30   12.10
  -2 -12  -2   21.00    6.60
  -2 -12  -2   27.30   10.50
  -2 -12  -2   23.40    7.10
   2  12   2   27.60    6.40
   2  12   2   29.40   13.70
   2  12   2   27.70    6.60
  -3 -12  -2    5.90    6.90
  -3 -12  -2   -2.20    9.80
  -3 -12  -2    4.90    8.70
   3  12   2    3.50    5.20
   3  12   2   -1.80    5.50
   2 -13  -2   95.89   15.70
   2 -13  -2   66.19   15.10
   1 -13  -2   47.80   13.60
   1 -13  -2   60.99   15.20
   1 -13  -2   39.50   18.20
   0 -13  -2   93.49   15.10
   0 -13  -2   84.79   17.30
  -1 -13  -2   -4.20    8.20
  -1 -13  -2   -8.90    9.40
  -2 -13  -2  118.69   21.30
  -2 -13  -2  163.58   14.80
  -2 -13  -2  152.08   13.50
   2  13   2  167.48   13.50
   1  12  -3   -0.70    4.70
   1  12  -3    1.20   21.40
  -1 -12   3    6.90    7.00
  -1 -12   3   -4.90    9.30
  -1 -12   3    4.10    6.50
  -1 -12   3   -3.10   13.80
   0  12  -3   17.50   23.60
   0 -12   3   15.80   17.80
   1 -12   3    1.00   17.20
   2  11  -3   -0.40    5.40
   2  11  -3   -7.30   20.00
   2  11  -3    5.10    5.20
  -2 -11   3    3.60    6.60
  -2 -11   3    0.90    6.30
   1  11  -3   80.29   10.90
   1  11  -3   78.99   11.10
  -1 -11   3   50.99   13.30
  -1 -11   3   77.59   19.80
  -1 -11   3   63.99   10.70
  -1 -11   3   64.89   10.60
   0  11  -3   68.49   27.70
   0 -11   3   40.20    8.00
   0 -11   3   47.70    8.20
   0 -11   3   53.29   18.80
   0 -11   3   53.99   14.00
   1 -11   3   26.90   18.90
   1 -11   3   36.30   12.90
   2 -11   3   77.89   17.30
   2 -11   3   89.29   25.40
   3  10  -3    8.40    6.60
   3  10  -3   15.80    8.00
   3  10  -3   22.40   22.60
  -3 -10   3   18.10    9.10
  -3 -10   3   13.80   10.90
   2  10  -3    4.70    6.40
   2  10  -3    1.60    4.80
  -2 -10   3   13.80    7.30
  -2 -10   3   13.20   14.20
  -2 -10   3    1.10    8.00
  -2 -10   3    2.90    6.60
   1  10  -3  407.86   38.50
   1  10  -3  347.67   22.60
  -1 -10   3  343.47   30.50
  -1 -10   3  363.76   26.80
  -1 -10   3  368.76   22.30
  -1 -10   3  341.47   21.70
   0  10  -3    8.80    5.40
   0  10  -3   31.30   17.40
   0  10  -3   15.50    6.00
   0 -10   3   23.00    6.70
   0 -10   3   22.00    6.70
   0 -10   3   13.90   10.90
   0 -10   3   21.90   16.40
   1 -10   3   12.30   10.50
   1 -10   3   17.20   16.60
   2 -10   3   13.90   11.70
   2 -10   3   -1.50   17.30
   3 -10   3  142.99   31.70
   3   9  -3   20.20    7.80
   3   9  -3    2.20    5.10
   3   9  -3    0.50    9.00
  -3  -9   3    9.30    7.90
  -3  -9   3    0.50    8.70
  -3  -9   3    4.60    6.70
   2   9  -3  426.76   27.60
   2   9  -3  478.45   41.00
   2   9  -3  437.26   24.60
  -2  -9   3  442.76   26.40
  -2  -9   3  454.65   27.00
  -2  -9   3  452.85   28.70
   1   9  -3   33.60   17.50
   1   9  -3   13.50    6.00
   1   9  -3   12.20    5.10
  -1  -9   3   21.00   14.80
  -1  -9   3    5.70    9.90
  -1  -9   3   11.90    6.00
  -1  -9   3    9.90    6.10
   0   9  -3   35.10    6.90
   0   9  -3   37.20    7.70
   0   9  -3   34.60   17.40
   0  -9   3   42.30    7.70
   0  -9   3   47.70    8.40
   0  -9   3   49.80   13.00
   0  -9   3   34.80   16.70
  -1   9  -3   -6.10   13.80
   1  -9   3    4.90   10.50
   1  -9   3    2.90   17.40
   2  -9   3   15.20   17.80
   3  -9   3  148.89   31.20
   4   8  -3   10.70   21.50
   4   8  -3    7.10    8.60
   4   8  -3   10.90    9.80
   4   8  -3    9.90    6.60
  -4  -8   3    6.20    8.00
  -4  -8   3   20.50    9.40
   3   8  -3  192.68   15.90
   3   8  -3  210.68   19.40
   3   8  -3  237.58   20.20
  -3  -8   3  210.78   17.90
  -3  -8   3  235.68   23.10
  -3  -8   3  251.27   20.40
   2   8  -3  140.49   15.00
   2   8  -3  163.48   27.30
  -2  -8   3  161.78   14.00
  -2  -8   3  157.28   16.50
  -2  -8   3  144.09   14.60
  -2  -8   3  162.98   21.90
   1   8  -3  161.88   24.70
   1   8  -3  137.39   11.50
   1   8  -3  140.79   13.70
  -1  -8   3  154.88   13.10
  -1  -8   3  164.58   26.60
  -1  -8   3  137.79   12.50
  -1  -8   3  203.18   23.40
   0   8  -3  220.08   14.20
   0   8  -3  219.98   15.10
   0   8  -3  200.28   26.10
   0  -8   3  194.48   14.20
   0  -8   3  213.08   14.10
   0  -8   3  220.48   25.70
   0  -8   3  200.98   19.00
  -1   8  -3   77.59   19.10
   1  -8   3   58.49   13.20
   1  -8   3   65.29    7.70
   1  -8   3   60.39    7.90
   1  -8   3   61.79   18.90
   2  -8   3   84.89   24.70
   2  -8   3  113.49    9.30
   3  -8   3    3.90    4.20
   3  -8   3   21.80   21.00
   4  -8   3  142.59   31.90
   4  -8   3  162.38   14.90
   4   7  -3   24.60    9.10
   4   7  -3   64.79   25.10
   4   7  -3   37.30    9.30
  -4  -7   3   34.30    9.70
  -4  -7   3   40.60   11.10
  -4  -7   3   35.20   10.00
   3   7  -3  317.57   27.80
   3   7  -3  319.87   32.20
   3   7  -3  335.37   22.80
  -3  -7   3  365.66   23.70
  -3  -7   3  297.37   21.20
  -3  -7   3  309.97   22.60
   2   7  -3   32.30    9.30
   2   7  -3   29.40   15.40
   2   7  -3   22.50    7.30
   2   7  -3   27.40    6.70
  -2  -7   3   26.90    8.10
  -2  -7   3   38.60   14.00
  -2  -7   3   12.50    7.30
   1   7  -3  718.03   34.20
   1   7  -3  721.63   45.10
   1   7  -3  702.63   36.60
  -1  -7   3  722.53   37.60
  -1  -7   3  797.42   43.20
  -1  -7   3  739.83   35.10
  -1  -7   3  734.43   35.70
   0   7  -3  114.39   10.10
   0   7  -3  118.59   11.00
   0   7  -3  108.89   20.10
   0  -7   3  121.19   10.00
   0  -7   3  145.09   21.30
   0  -7   3  106.19   14.00
   0  -7   3  100.09   10.00
  -1   7  -3  185.78   24.20
  -1   7  -3  195.08   12.50
   1  -7   3  167.38   18.10
   1  -7   3  187.08   11.80
   1  -7   3  191.18   12.60
   1  -7   3  178.28   24.10
  -2   7  -3   58.29    7.40
   2  -7   3   54.99   19.40
   2  -7   3   64.29    7.60
   2  -7   3   69.79    8.70
  -3   7  -3  320.77   19.30
   3  -7   3  371.46   19.50
   3  -7   3  384.16   21.50
   3  -7   3  298.57   35.50
  -4   7  -3   27.30    8.30
  -4   7  -3   27.90    6.30
   4  -7   3   14.50   20.70
   4  -7   3   18.00    7.80
   5   6  -3   23.80   20.30
   5   6  -3    9.80   12.00
  -5  -6   3    0.90    9.60
   4   6  -3  209.78   17.10
   4   6  -3  213.18   20.10
   4   6  -3  234.18   19.60
  -4  -6   3  238.08   19.40
  -4  -6   3  247.78   20.10
  -4  -6   3  219.18   20.10
   3   6  -3  363.46   23.40
  -3  -6   3  364.86   23.20
  -3  -6   3  364.76   24.30
  -3  -6   3  411.76   25.00
   2   6  -3  415.26   24.60
   2   6  -3  405.16   31.40
  -2  -6   3  405.06   22.70
  -2  -6   3  386.96   23.70
  -2  -6   3  405.66   24.20
   1   6  -3   33.40   13.00
   1   6  -3   47.40    8.40
   1   6  -3   30.50    5.50
  -1  -6   3   32.90   10.10
  -1  -6   3   34.40    6.40
  -1  -6   3   36.60    6.90
  -1  -6   3   48.70   14.50
   0   6  -3  202.88   13.10
   0   6  -3  168.48   21.20
   0   6  -3  181.98   11.90
   0  -6   3  157.68   11.70
   0  -6   3  176.38   20.80
   0  -6   3  174.38   11.70
   0  -6   3  153.38   15.00
  -1   6  -3   34.50    6.10
  -1   6  -3   48.30   15.00
  -1   6  -3   46.50    7.00
   1  -6   3   38.40    5.70
   1  -6   3   40.30    6.20
   1  -6   3   33.90   15.00
  -2   6  -3   46.70    7.70
  -2   6  -3   49.30    7.20
   2  -6   3   65.29    8.30
   2  -6   3   60.99    7.30
   2  -6   3   59.89   18.80
  -3   6  -3  140.49   13.10
  -3   6  -3  113.79   10.30
   3  -6   3  133.69   26.80
   3  -6   3  127.99   12.50
   3  -6   3  137.29   10.80
  -4   6  -3   24.80    6.70
   4  -6   3   17.30   19.50
   4  -6   3   42.30    9.40
  -5   6  -3   80.89   11.60
  -5   6  -3   85.49   11.10
   5  -6   3   91.19   12.20
   5  -6   3   79.09   16.60
   5  -6   3   98.79   30.00
   5  -6   3   88.19   13.70
   5   5  -3   46.00   11.90
   5   5  -3   49.10   12.40
   5   5  -3   37.90    9.80
  -5  -5   3   21.50   11.00
  -5  -5   3   53.29   11.20
  -5  -5   3   62.99   12.50
   4   5  -3   -5.00    6.70
   4   5  -3   10.30   13.50
   4   5  -3    3.80    7.00
   4   5  -3    0.80    4.40
  -4  -5   3    2.20    6.60
  -4  -5   3    4.90    6.50
  -4  -5   3   -2.30    6.90
   3   5  -3 1119.29   55.59
   3   5  -3 1045.00   48.50
   3   5  -3  954.30   47.20
   3   5  -3  956.70   50.69
  -3  -5   3 1098.69   49.40
  -3  -5   3 1000.00   48.50
  -3  -5   3  968.40   49.80
   2   5  -3  163.58   20.30
   2   5  -3  191.58   15.20
   2   5  -3  179.88   12.70
   2   5  -3  199.08   14.50
  -2  -5   3  199.98   17.40
  -2  -5   3  187.28   14.60
  -2  -5   3  211.18   17.00
   1   5  -3   -0.10    3.20
   1   5  -3    5.60    5.60
   1   5  -3    2.30   10.10
   1   5  -3    7.10    5.00
  -1  -5   3    6.00    4.60
  -1  -5   3    8.10    6.10
  -1  -5   3    7.20    4.20
  -1  -5   3    0.10   10.40
   0   5  -3  472.05   23.20
   0   5  -3  440.96   31.20
   0   5  -3  448.36   22.50
   0  -5   3  487.25   22.20
   0  -5   3  448.46   22.40
   0  -5   3  432.96   24.60
   0  -5   3  439.66   29.50
  -1   5  -3  690.43   31.70
  -1   5  -3  610.54   40.20
  -1   5  -3  717.83   32.00
   1  -5   3  737.33   41.60
   1  -5   3  669.53   30.90
   1  -5   3  708.33   31.60
  -2   5  -3  321.17   17.60
  -2   5  -3  329.37   18.10
   2  -5   3  334.27   18.50
   2  -5   3  351.16   31.40
   2  -5   3  321.57   18.80
   2  -5   3  337.97   17.40
  -3   5  -3   -0.50    3.80
  -3   5  -3   -2.40    4.00
   3  -5   3   -6.70   13.80
   3  -5   3    1.40    5.40
   3  -5   3   -1.00    3.70
  -4   5  -3   74.09   10.20
   4  -5   3   78.49   26.10
   4  -5   3   81.89   11.70
  -5   5  -3    2.80    5.40
  -5   5  -3    0.50    7.60
   5  -5   3    3.40    6.90
   5  -5   3   -0.70    6.30
   5  -5   3    4.00   19.70
   5   4  -3  115.19   24.40
   5   4  -3  102.29   16.00
   5   4  -3   91.29   15.80
  -5  -4   3  103.89   15.20
  -5  -4   3   60.69   13.00
   4   4  -3  215.28   18.50
   4   4  -3  230.38   16.80
   4   4  -3  256.37   25.10
   4   4  -3  230.88   20.40
  -4  -4   3  241.78   19.80
  -4  -4   3  236.18   19.00
  -4  -4   3  239.18   18.70
   3   4  -3    0.30   10.90
   3   4  -3   10.90    6.40
   3   4  -3   -2.70    5.50
  -3  -4   3    0.70    5.70
  -3  -4   3    5.90    7.30
  -3  -4   3   -2.50    4.70
   2   4  -3  123.99   17.30
   2   4  -3   90.09    9.80
   2   4  -3   76.99    8.40
   2   4  -3   85.79   10.60
  -2  -4   3   77.39    9.60
  -2  -4   3   80.09   10.10
  -2  -4   3   91.09   11.10
   1   4  -3  816.92   36.10
   1   4  -3  826.22   37.40
   1   4  -3  839.02   38.00
   1   4  -3  745.73   42.30
  -1  -4   3  829.42   37.60
  -1  -4   3  767.12   41.10
  -1  -4   3  824.12   36.40
  -1  -4   3  809.72   37.20
   0   4  -3  303.07   16.80
   0   4  -3  325.67   25.00
   0   4  -3  338.47   17.60
   0  -4   3  319.07   16.90
   0  -4   3  326.77   16.60
   0  -4   3  323.87   19.00
   0  -4   3  317.27   23.60
  -1   4  -3  881.31   48.60
  -1   4  -3  884.91   40.40
  -1   4  -3  961.00   40.70
   1  -4   3  937.61   49.00
   1  -4   3  946.91   40.70
   1  -4   3  886.51   39.70
  -2   4  -3    6.30    3.90
  -2   4  -3    5.70    3.90
   2  -4   3    1.60    4.20
   2  -4   3    3.40    3.20
   2  -4   3    1.50   11.00
  -3   4  -3   99.89   10.20
  -3   4  -3   86.89    9.20
   3  -4   3  100.69   21.60
   3  -4   3   85.29    9.10
   3  -4   3  107.69   11.10
  -4   4  -3   54.79    8.30
  -4   4  -3   48.40    8.40
   4  -4   3   51.69   21.80
   4  -4   3   49.50    9.30
  -5   4  -3   41.00    9.00
  -5   4  -3   15.70    9.50
   5  -4   3   27.70   23.80
   5  -4   3   50.19   11.30
   5  -4   3   35.80    8.90
   5  -4   3   42.90   13.00
   5   3  -3   43.30   11.50
   5   3  -3   39.20    9.50
   5   3  -3   45.60   12.00
   5   3  -3   68.49   20.20
  -5  -3   3   35.40   11.10
  -5  -3   3   19.90    9.40
  -5  -3   3   51.69   11.30
   4   3  -3  216.98   16.70
   4   3  -3  235.48   18.50
   4   3  -3  260.27   25.00
  -4  -3   3  255.97   18.70
  -4  -3   3  258.87   23.10
  -4  -3   3  223.58   18.80
   3   3  -3   87.39   12.70
   3   3  -3   57.99    9.50
   3   3  -3   70.09   14.30
   3   3  -3   63.19    9.20
  -3  -3   3   67.29   10.70
  -3  -3   3   52.19    9.50
   2   3  -3  424.36   27.10
   2   3  -3  420.66   22.50
   2   3  -3  462.95   24.70
   2   3  -3  442.46   22.40
  -2  -3   3  454.85   24.10
  -2  -3   3  469.05   23.30
  -2  -3   3  439.36   22.80
   1   3  -3    1.20    8.20
   1   3  -3    2.20    4.40
   1   3  -3    2.00    4.30
   1   3  -3    4.40    3.10
  -1  -3   3    3.40    3.30
  -1  -3   3   -0.20    3.70
  -1  -3   3    3.20    4.90
  -1  -3   3    8.40    8.90
   0   3  -3 1170.28   50.39
   0   3  -3 1250.17   50.89
   0   3  -3 1162.68   56.29
   0  -3   3 1160.78   50.29
   0  -3   3 1145.69   54.99
   0  -3   3 1186.58   49.99
   0  -3   3 1138.29   51.29
  -1   3  -3  441.46   20.60
  -1   3  -3  424.26   20.70
  -1   3  -3  383.36   27.50
   1  -3   3  463.75   20.90
   1  -3   3  416.36   19.90
   1  -3   3  413.76   28.20
  -2   3  -3  202.88   13.50
  -2   3  -3  227.68   12.80
   2  -3   3  232.58   14.00
   2  -3   3  228.18   13.00
   2  -3   3  219.28   22.90
  -3   3  -3  154.28   13.40
  -3   3  -3  124.99   11.50
   3  -3   3  119.69   10.70
   3  -3   3  164.48   27.40
  -4   3  -3    6.70    5.40
  -4   3  -3    4.70    5.20
   4  -3   3   14.20   18.70
   4  -3   3    7.40    8.20
   4  -3   3    6.40    6.30
  -5   3  -3   89.89   13.00
  -5   3  -3  123.39   13.30
   5  -3   3  135.89   14.00
   5  -3   3  148.39   35.40
   5  -3   3   76.99   14.60
   5  -3   3  105.69   14.70
   5   2  -3   82.49   20.10
   5   2  -3   69.89   12.70
   5   2  -3   54.19   12.90
   5   2  -3   68.19   11.90
  -5  -2   3   57.69   11.40
  -5  -2   3   78.29   12.70
  -5  -2   3   56.99   11.30
   4   2  -3   10.00    5.60
   4   2  -3    5.00    6.90
  -4  -2   3    8.80    6.60
  -4  -2   3   12.20    7.40
  -4  -2   3    7.90    7.30
   3   2  -3  631.24   32.40
   3   2  -3  541.25   33.50
   3   2  -3  601.54   29.50
   3   2  -3  602.94   29.70
  -3  -2   3  565.34   31.00
  -3  -2   3  612.84   29.90
  -3  -2   3  629.24   30.50
   2   2  -3   16.80    5.50
   2   2  -3   19.70    4.70
   2   2  -3   24.20    6.40
   2   2  -3   19.50    8.50
  -2  -2   3   28.90    6.30
  -2  -2   3   21.90    6.10
  -2  -2   3   19.30    5.00
   1   2  -3   84.79    8.40
   1   2  -3   76.19   12.30
   1   2  -3   82.39    6.80
   1   2  -3   75.79    7.40
  -1  -2   3   72.09   12.10
  -1  -2   3   87.39   10.40
  -1  -2   3   72.19    7.70
  -1  -2   3   83.19    7.00
   0   2  -3 1285.47   54.29
   0   2  -3 1377.06   54.59
   0   2  -3 1195.98   58.19
   0  -2   3 1301.07   54.29
   0  -2   3 1226.08   57.59
   0  -2   3 1296.07   53.89
  -1   2  -3  475.15   29.20
  -1   2  -3  521.55   23.60
  -1   2  -3  499.85   22.90
   1  -2   3  503.85   22.80
   1  -2   3  508.35   23.60
   1  -2   3  530.05   24.30
   1  -2   3  477.55   29.20
  -2   2  -3  363.16   17.90
  -2   2  -3  313.87   18.40
   2  -2   3  364.26   19.00
   2  -2   3  364.46   27.40
  -3   2  -3   16.90    5.70
  -3   2  -3   26.80    5.90
   3  -2   3   30.60    6.80
   3  -2   3   44.90   17.10
   3  -2   3   34.00    6.40
  -4   2  -3  158.58   13.50
  -4   2  -3  136.99   13.70
   4  -2   3  134.89   15.10
  -5   2  -3    7.70    7.20
   5  -2   3   15.70    8.20
   5  -2   3   12.90    7.60
   5  -2   3   20.10    9.90
   5   1  -3    4.30    7.40
   5   1  -3   12.60    7.60
   5   1  -3   -4.50    7.60
  -5  -1   3    6.10    6.90
  -5  -1   3    1.40    7.30
   4   1  -3  158.98   14.00
   4   1  -3  135.99   19.70
   4   1  -3  140.19   12.60
  -4  -1   3  120.29   13.60
  -4  -1   3  142.09   13.60
   3   1  -3  361.16   19.80
   3   1  -3  343.97   19.60
   3   1  -3  369.36   22.30
  -3  -1   3  370.36   20.70
  -3  -1   3  386.86   20.40
  -3  -1   3  336.57   21.00
   2   1  -3  470.55   22.20
   2   1  -3  423.26   25.50
   2   1  -3  443.66   22.10
   2   1  -3  462.95   24.20
  -2  -1   3  465.15   22.40
  -2  -1   3  474.75   22.70
  -2  -1   3  449.66   23.60
   1   1  -3 1167.68   49.00
   1   1  -3 1149.78   47.70
   1   1  -3 1101.29   50.09
  -1  -1   3 1129.89   47.80
  -1  -1   3 1107.49   50.69
  -1  -1   3 1136.89   48.70
  -1  -1   3 1083.59   47.40
   0   1  -3   31.20    4.50
   0   1  -3   25.70    9.30
   0   1  -3   24.20    4.10
   0  -1   3   24.10    3.70
   0  -1   3   29.40    7.80
   0  -1   3   23.40    3.90
  -1   1  -3   22.30    3.70
  -1   1  -3   31.20    8.80
  -1   1  -3   21.30    3.80
  -1   1  -3   30.10    5.30
   1  -1   3   26.30    4.70
   1  -1   3   18.00    3.30
   1  -1   3   27.30    5.10
   1  -1   3   23.20    8.40
  -2   1  -3  375.16   18.60
  -2   1  -3  374.96   19.60
   2  -1   3  345.37   19.50
   2  -1   3  363.26   18.70
   2  -1   3  374.26   27.30
  -3   1  -3  860.31   38.70
  -3   1  -3  804.82   39.80
   3  -1   3  841.32   40.20
   3  -1   3  815.72   39.60
   3  -1   3  839.12   38.80
  -4   1  -3  177.38   13.90
  -4   1  -3  156.68   13.30
   4  -1   3  140.49   14.60
   4  -1   3  136.09   15.00
   4  -1   3  139.59   13.10
  -5   1  -3   12.30    7.20
  -5   1  -3   15.50    7.00
   5  -1   3    9.40    9.90
   5  -1   3   25.40    9.10
   5   0  -3   81.89   12.10
   5   0  -3   85.39   14.30
   5   0  -3   96.69   13.60
  -5   0   3   94.69   14.30
  -5   0   3   91.49   13.60
   4   0  -3    4.50    6.30
   4   0  -3    4.10    5.00
   4   0  -3   13.10    7.60
  -4   0   3    7.40    5.80
   3   0  -3  130.99   12.80
   3   0  -3  123.29   10.80
   3   0  -3  125.39   10.40
  -3   0   3  143.49   11.90
  -3   0   3  154.88   11.70
  -3   0   3  144.89   11.70
   2   0  -3   98.49    9.70
   2   0  -3   95.99    8.20
   2   0  -3   94.59    7.90
  -2   0   3   91.19    9.00
  -2   0   3   93.69    8.50
   1   0  -3  230.68   11.40
   1   0  -3  206.18   10.70
   1   0  -3  211.68   13.60
   1   0  -3  240.68   12.60
  -1   0   3  226.48   12.40
  -1   0   3  224.68   11.40
  -1   0   3  205.38   10.80
   0   0  -3  349.47   15.90
   0   0  -3  301.67   15.00
   0   0  -3  278.57   17.60
   0   0  -3  300.57   15.10
   0   0   3  300.97   17.40
   0   0   3  327.97   15.10
   0   0   3  342.27   15.90
   0   0   3  328.57   15.10
  -1   0  -3 9839.42  402.96
   1   0   3 9999.00  403.06
  -2   0  -3   68.09    7.80
  -2   0  -3   64.09    7.10
  -2   0  -3   70.89    7.60
   2   0   3   64.89    7.10
   2   0   3   61.49    8.10
   2   0   3   75.39    9.00
  -3   0  -3  348.67   20.60
  -3   0  -3  358.06   19.50
   3   0   3  347.27   20.50
   3   0   3  348.27   20.90
  -4   0  -3  327.07   22.00
  -4   0  -3  332.87   20.70
   4   0   3  386.16   23.40
   4   0   3  313.27   21.80
   4   0   3  326.27   20.50
  -5   0  -3  186.28   16.60
   5   0   3  152.28   18.00
   5   0   3  183.98   16.30
   5   0   3  218.18   19.00
  -6   0  -3    5.80    7.40
   6   0   3   12.50    9.70
   6   0   3    0.00    8.10
   5  -1  -3   34.30    8.80
   5  -1  -3   11.60    8.00
   5  -1  -3   14.80    9.30
  -5   1   3   20.00    8.80
  -5   1   3    6.90    6.70
   4  -1  -3   75.69   10.50
   4  -1  -3   95.29   13.40
   4  -1  -3   94.29   10.10
   3  -1  -3  262.57   15.60
   3  -1  -3  267.97   15.50
   3  -1  -3  283.07   18.10
  -3   1   3  256.57   16.60
  -3   1   3  273.87   16.40
   2  -1  -3  618.94   27.90
   2  -1  -3  589.04   27.30
   2  -1  -3  613.84   29.50
  -2   1   3  620.74   28.20
  -2   1   3  616.64   27.60
  -2   1   3  613.04   29.00
   1  -1  -3 1652.13   67.89
   1  -1  -3 1618.44   68.59
  -1   1   3 1636.44   67.89
  -1   1   3 1676.33   68.09
  -1   1   3 1638.64   68.49
   0  -1  -3  496.95   22.10
   0  -1  -3  467.35   22.80
   0  -1  -3  496.55   21.90
   0  -1  -3  537.85   22.40
   0   1   3  484.55   22.00
   0   1   3  533.75   21.90
   0   1   3  545.15   22.60
   0   1   3  452.15   22.70
  -1  -1  -3  859.31   37.00
  -1  -1  -3  913.91   37.70
  -1  -1  -3  852.11   37.80
   1   1   3  777.02   39.10
   1   1   3  862.61   37.90
   1   1   3  923.31   37.50
   1   1   3  879.11   37.90
   1   1   3  874.11   37.20
  -2  -1  -3 1026.30   44.20
  -2  -1  -3 1003.00   45.30
  -2  -1  -3  986.30   44.20
   2   1   3  958.30   44.50
   2   1   3 1043.60   44.80
   2   1   3 1025.80   44.60
   2   1   3 1023.90   45.50
  -3  -1  -3    6.60    4.20
  -3  -1  -3    9.00    4.90
  -3  -1  -3    6.80    4.60
   3   1   3    1.70    5.40
   3   1   3    6.70    4.90
  -4  -1  -3  184.78   14.40
  -4  -1  -3  139.29   14.80
   4   1   3  163.08   15.60
   4   1   3  181.18   16.00
   4   1   3  170.88   14.30
  -5  -1  -3   15.60    7.20
  -5  -1  -3    0.70    6.30
   5   1   3   -2.20    5.40
   5   1   3    3.30    8.10
   5   1   3    4.10    6.80
  -6  -1  -3   43.50   10.40
   6   1   3   19.70   10.00
   6   1   3   76.09   13.40
   5  -2  -3   29.40    9.80
   5  -2  -3   47.80   11.00
   5  -2  -3   55.39   10.10
  -5   2   3   34.60    9.20
   4  -2  -3   12.50    7.80
   4  -2  -3   15.50    5.50
   4  -2  -3   13.00    7.10
  -4   2   3    9.10    5.80
  -4   2   3    5.20    5.20
   3  -2  -3  454.75   23.10
   3  -2  -3  460.55   23.20
   3  -2  -3  489.85   25.60
   2  -2  -3  310.97   17.00
   2  -2  -3  297.47   15.30
   2  -2  -3  305.17   16.10
  -2   2   3  308.57   15.70
   1  -2  -3 1580.84   70.29
   1  -2  -3 1705.03   69.79
  -1   2   3 1877.61   70.79
  -1   2   3 1640.94   69.69
   0  -2  -3  356.66   15.60
   0  -2  -3  341.27   16.80
   0  -2  -3  373.56   16.10
   0   2   3  353.96   15.60
   0   2   3  369.06   15.90
   0   2   3  319.57   16.80
  -1  -2  -3 2851.51  118.99
  -1  -2  -3 2987.00  119.89
   1   2   3 2936.61  119.79
   1   2   3 2877.01  119.09
  -2  -2  -3   19.00    5.60
  -2  -2  -3    9.30    4.50
  -2  -2  -3    7.10    5.70
  -2  -2  -3    8.30    3.70
   2   2   3   14.60    4.40
   2   2   3   14.50    5.50
   2   2   3    9.20    4.40
   2   2   3   20.90    6.60
  -3  -2  -3 1069.79   48.80
  -3  -2  -3 1101.39   50.49
  -3  -2  -3 1115.79   48.90
   3   2   3 1040.70   49.10
   3   2   3 1063.79   48.80
   3   2   3 1081.69   50.49
  -4  -2  -3   47.30    9.60
  -4  -2  -3   72.79   10.20
   4   2   3   52.19    9.40
   4   2   3   72.39   11.70
   4   2   3   63.99   11.30
  -5  -2  -3    7.80    7.70
  -5  -2  -3    2.70    5.80
   5   2   3   -2.00    6.90
   5   2   3   11.70    8.70
   5   2   3    1.50    6.60
  -6  -2  -3   12.10    8.40
   6   2   3   11.20    9.80
   5  -3  -3   63.29   12.10
   5  -3  -3   73.69   11.10
   5  -3  -3   81.99   13.30
  -5   3   3   49.20   10.80
  -5   3   3   80.59   12.50
   4  -3  -3   53.19    9.10
   4  -3  -3   46.30    7.40
  -4   3   3   35.30    7.40
  -4   3   3   20.00    6.60
   3  -3  -3   69.59    8.50
   3  -3  -3   89.79    9.70
   3  -3  -3   78.89    7.80
  -3   3   3   71.59    8.50
   2  -3  -3  801.92   34.70
   2  -3  -3  754.92   34.80
   2  -3  -3  825.02   36.10
  -2   3   3  816.32   35.00
   1  -3  -3    5.50    2.50
   1  -3  -3    7.10    2.10
   0  -3  -3 1001.80   40.00
   0  -3  -3 1054.79   39.70
   0  -3  -3  945.31   41.60
   0   3   3  903.81   39.70
   0   3   3  912.81   41.70
   0   3   3  943.11   39.60
  -1  -3  -3  511.75   24.30
  -1  -3  -3  501.05   23.20
  -1  -3  -3  489.55   22.70
  -1  -3  -3  505.45   22.50
   1   3   3  501.75   23.30
   1   3   3  490.45   22.60
   1   3   3  501.85   22.80
   1   3   3  484.15   24.50
  -2  -3  -3  155.98   11.40
  -2  -3  -3  155.68   10.50
  -2  -3  -3  151.88   12.10
  -2  -3  -3  146.89   11.30
   2   3   3  163.38   11.80
   2   3   3  153.28   11.50
  -3  -3  -3   40.50    8.10
  -3  -3  -3   37.70    7.80
  -3  -3  -3   40.90    7.50
  -3  -3  -3   45.90    8.10
   3   3   3   41.50    8.30
   3   3   3   40.10    7.30
   3   3   3   27.00    6.70
  -4  -3  -3   23.50    7.90
  -4  -3  -3   16.40    7.10
  -4  -3  -3   18.90    6.20
   4   3   3   17.70    7.30
   4   3   3   11.40    7.20
   4   3   3   19.00    7.90
  -5  -3  -3  285.07   23.60
  -5  -3  -3  298.77   21.90
   5   3   3  324.67   22.20
   5   3   3  291.87   23.00
   5   3   3  339.67   25.00
   5  -4  -3   87.49   13.40
   5  -4  -3   91.09   13.90
   5  -4  -3   91.39   12.40
  -5   4   3   99.79   12.70
  -5   4   3   68.59   11.50
   4  -4  -3  177.38   15.50
   4  -4  -3  194.28   13.90
  -4   4   3  208.48   14.60
   3  -4  -3  338.17   18.90
   3  -4  -3  314.77   16.80
   3  -4  -3  294.07   17.50
  -3   4   3  315.37   17.20
   2  -4  -3   11.40    3.10
   2  -4  -3   12.30    4.00
  -2   4   3   13.70    3.90
   0  -4  -3 1481.75   61.79
   0  -4  -3 1424.76   59.69
   0   4   3 1406.66   61.89
   0   4   3 1460.35   59.79
  -1  -4  -3  902.71   42.70
  -1  -4  -3  963.50   40.50
  -1  -4  -3  967.20   41.30
   1   4   3  942.21   41.30
   1   4   3  947.31   40.90
  -2  -4  -3  412.36   22.00
  -2  -4  -3  415.06   21.60
  -2  -4  -3  416.56   20.90
  -2  -4  -3  405.96   22.80
   2   4   3  410.46   20.70
   2   4   3  427.86   22.10
   2   4   3  396.96   21.40
  -3  -4  -3  107.49   11.60
  -3  -4  -3  100.29   10.80
  -3  -4  -3  106.09   11.80
  -3  -4  -3  120.49   10.50
   3   4   3  101.69   11.20
   3   4   3   95.69   11.00
   3   4   3  100.49   10.10
  -4  -4  -3   95.99   13.00
  -4  -4  -3   99.89   12.60
  -4  -4  -3  126.39   12.50
   4   4   3  121.19   12.40
   4   4   3  106.49   13.20
   4   4   3  101.49   14.20
  -5  -4  -3   29.60    8.30
  -5  -4  -3   15.30    8.70
  -5  -4  -3   14.20    8.20
   5   4   3   24.80    8.70
   5   4   3   22.20   10.70
   5   4   3   32.50   10.90
   5  -5  -3  270.27   21.60
   5  -5  -3  260.87   21.60
   5  -5  -3  299.17   19.80
  -5   5   3  290.67   19.40
   4  -5  -3   48.20    9.40
   4  -5  -3   58.19   10.30
   4  -5  -3   56.39    8.00
  -4   5   3   57.19    8.20
  -4   5   3   45.10    8.20
   3  -5  -3    9.90    4.70
   3  -5  -3   10.10    5.90
   3  -5  -3    9.80    3.80
  -3   5   3    2.50    4.20
  -3   5   3    6.60    3.60
   1  -5  -3 1483.75   63.09
   0  -5  -3  122.49   10.60
   0  -5  -3  122.09    9.10
   0   5   3  133.99    9.20
  -1  -5  -3  377.16   18.30
  -1  -5  -3  387.66   19.50
  -1  -5  -3  359.86   19.00
  -1  -5  -3  367.56   21.50
   1   5   3  397.36   19.20
   1   5   3  392.36   18.20
   1   5   3  394.06   19.60
  -2  -5  -3  126.69   10.90
  -2  -5  -3  133.99   11.20
  -2  -5  -3  141.09   12.90
  -2  -5  -3  134.69   10.10
   2   5   3  143.99   11.20
   2   5   3  144.29   10.00
   2   5   3  128.59   11.00
  -3  -5  -3  203.88   14.30
  -3  -5  -3  213.18   16.80
  -3  -5  -3  179.38   15.30
  -3  -5  -3  206.38   15.20
   3   5   3  193.98   13.80
   3   5   3  184.78   14.90
   3   5   3  201.88   15.50
  -4  -5  -3  673.23   36.40
  -4  -5  -3  704.93   38.30
  -4  -5  -3  709.23   36.90
  -4  -5  -3  695.83   38.30
   4   5   3  711.53   35.90
   4   5   3  716.03   38.80
  -5  -5  -3   26.00    9.90
  -5  -5  -3   15.20    7.00
  -5  -5  -3   36.40    9.90
   5   5   3   19.50   10.90
   5   5   3   20.00   10.20
   5   5   3   15.40    7.70
   5  -6  -3   44.70    9.40
   5  -6  -3   28.30   12.20
   5  -6  -3   29.80    9.10
  -5   6   3   52.39   12.00
  -5   6   3   27.70    9.80
   4  -6  -3  309.97   18.10
   4  -6  -3  316.57   20.40
   4  -6  -3  280.77   20.00
  -4   6   3  306.07   17.80
   3  -6  -3   -0.70    3.30
   3  -6  -3    1.90    4.10
   1  -6  -3   92.99    9.50
   1  -6  -3  101.79    9.80
   1  -6  -3  113.59   16.30
   0  -6  -3  733.03   35.80
   0  -6  -3  737.23   33.60
   0   6   3  765.92   34.00
  -1  -6  -3  213.98   11.60
  -1  -6  -3  205.18   12.40
  -1  -6  -3  208.18   15.60
  -1  -6  -3  206.98   13.50
   1   6   3  196.28   12.10
   1   6   3  208.78   13.10
   1   6   3  208.28   11.30
  -2  -6  -3  639.54   33.80
  -2  -6  -3  647.44   30.50
  -2  -6  -3  617.24   31.40
  -2  -6  -3  644.24   31.40
   2   6   3  631.54   29.90
   2   6   3  646.64   31.40
  -3  -6  -3  229.48   17.10
  -3  -6  -3  231.98   15.90
  -3  -6  -3  248.58   19.20
  -3  -6  -3  230.28   17.20
   3   6   3  190.58   19.60
   3   6   3  230.88   17.20
  -4  -6  -3   60.99   12.90
  -4  -6  -3   72.29   13.10
  -4  -6  -3   43.00    9.00
  -4  -6  -3   57.99   10.80
   4   6   3   56.59   11.10
   4   6   3   51.59    9.60
   4   6   3   72.19   15.50
  -5  -6  -3  105.79   15.40
  -5  -6  -3  110.79   16.80
  -5  -6  -3   76.29   12.80
  -5  -6  -3  132.69   17.90
   5   6   3  124.99   17.50
   5   6   3   90.69   15.60
   5   6   3  149.29   21.70
   5   6   3  131.19   18.60
   5  -7  -3   78.19   11.90
   5  -7  -3   84.29   11.60
  -5   7   3   89.39   10.40
   4  -7  -3   16.80    5.60
   4  -7  -3   19.40    6.80
   4  -7  -3   18.40    8.90
   1  -7  -3   -2.10    9.00
   1  -7  -3   -0.80    5.00
   1  -7  -3    2.50    5.00
   0  -7  -3  267.17   17.80
   0  -7  -3  262.17   15.90
  -1  -7  -3  116.59   12.90
  -1  -7  -3  120.29   11.10
  -1  -7  -3  109.79    9.10
  -1  -7  -3  121.89    8.50
   1   7   3  133.29    9.20
   1   7   3  109.29   10.30
   1   7   3  116.39    8.00
  -2  -7  -3   50.39    8.50
  -2  -7  -3   45.50    7.20
  -2  -7  -3   66.09   10.60
   2   7   3   59.29    9.70
   2   7   3   45.40    8.00
   2   7   3   56.99    7.80
  -3  -7  -3  235.68   17.50
  -3  -7  -3  220.38   15.90
  -3  -7  -3  245.78   20.00
  -3  -7  -3  207.28   17.30
   3   7   3  227.08   15.30
   3   7   3  237.98   17.60
   3   7   3  217.18   17.10
  -4  -7  -3  239.68   18.50
  -4  -7  -3  226.58   19.20
  -4  -7  -3  271.67   22.10
  -4  -7  -3  272.37   20.90
   4   7   3  266.37   20.80
  -5  -7  -3  189.88   19.60
  -5  -7  -3  166.68   16.70
  -5  -7  -3  179.68   19.50
  -5  -7  -3  173.68   17.60
   5   7   3  180.98   19.40
   5   7   3  193.38   19.60
   5   7   3  172.78   17.20
   2  -8  -3    7.30   13.90
   1  -8  -3  521.55   35.00
   1  -8  -3  592.24   28.40
   1  -8  -3  557.84   29.50
   0  -8  -3    2.40    6.50
   0  -8  -3   14.40    6.70
  -1  -8  -3  243.48   14.60
  -1  -8  -3  257.07   13.90
  -1  -8  -3  256.87   17.00
  -1  -8  -3  237.78   22.90
   1   8   3  249.78   16.20
   1   8   3  242.68   13.00
   1   8   3  242.88   14.20
  -2  -8  -3  109.39   14.50
  -2  -8  -3  123.59   10.40
  -2  -8  -3  103.99   11.00
  -2  -8  -3   97.69   12.40
   2   8   3  114.89   12.00
   2   8   3  111.99    9.50
   2   8   3  104.99   10.70
  -3  -8  -3  432.66   28.60
  -3  -8  -3  403.36   24.10
  -3  -8  -3  405.76   25.40
  -3  -8  -3  395.76   25.40
   3   8   3  441.26   23.40
   3   8   3  425.36   25.80
   3   8   3  439.76   25.30
  -4  -8  -3   67.89   13.00
  -4  -8  -3   67.79   12.00
  -4  -8  -3   77.79   16.00
  -4  -8  -3   54.79   10.30
   4   8   3   89.19   14.20
   4   8   3   83.09   12.80
   4   8   3   79.59   14.80
  -5  -8  -3   12.80    8.20
  -5  -8  -3    6.10    6.30
  -5  -8  -3   -2.00    7.90
  -5  -8  -3    0.70    8.80
   5   8   3   -4.50    6.40
   5   8   3   28.10   15.70
   4  -9  -3   83.39   29.70
   3  -9  -3  127.29   28.90
   2  -9  -3  285.27   31.70
   2  -9  -3  375.46   22.70
   1  -9  -3   89.79   11.50
   1  -9  -3   79.99   17.50
   1  -9  -3   95.29   13.10
   0  -9  -3  107.09   12.70
   0  -9  -3  117.99   17.60
  -1  -9  -3  178.98   15.20
  -1  -9  -3  177.08   12.30
  -1  -9  -3  174.38   17.30
  -1  -9  -3  181.28   11.50
   1   9   3  182.48   14.80
   1   9   3  175.58   10.50
   1   9   3  175.78   11.80
  -2  -9  -3  132.39   14.30
  -2  -9  -3  138.69   11.50
  -2  -9  -3  123.99   12.40
   2   9   3  142.59   12.40
   2   9   3  141.29   13.60
   2   9   3  131.59   10.40
  -3  -9  -3  364.76   22.80
  -3  -9  -3  359.46   24.30
  -3  -9  -3  380.36   24.50
  -3  -9  -3  396.66   28.50
   3   9   3  416.26   25.00
  -4  -9  -3   -1.70    6.70
  -4  -9  -3   -0.70    6.20
  -4  -9  -3   -0.70    4.80
  -4  -9  -3   -1.70    9.00
   4   9   3    6.30    9.00
   4   9   3   -1.20    6.00
   4   9   3    0.70    6.20
   4 -10  -3   22.70   23.10
   3 -10  -3  183.88   31.20
   2 -10  -3  296.27   21.30
   2 -10  -3  264.37   31.20
   1 -10  -3   50.39   12.90
   1 -10  -3   60.59   11.50
   1 -10  -3   39.50   15.80
   0 -10  -3  124.89   17.00
   0 -10  -3  128.59   14.90
  -1 -10  -3   -0.10    7.00
  -1 -10  -3    3.20    4.40
  -1 -10  -3    0.40    3.30
   1  10   3    8.80    7.20
  -2 -10  -3  591.74   29.50
  -2 -10  -3  563.24   35.90
  -2 -10  -3  539.95   30.00
  -2 -10  -3  597.44   32.30
   2  10   3  546.55   27.70
   2  10   3  595.14   30.50
  -3 -10  -3    5.30    5.70
  -3 -10  -3    9.00    5.70
  -3 -10  -3    4.90    9.70
  -3 -10  -3   10.20    8.30
   3  10   3    4.60    6.00
   3  10   3    6.80    7.50
   3  10   3    9.70    5.50
  -4 -10  -3   85.29   14.30
  -4 -10  -3   99.89   15.90
  -4 -10  -3   74.59   12.30
  -4 -10  -3   73.99   16.80
   4  10   3  100.49   16.00
   4  10   3   95.09   13.60
   4  10   3  112.69   18.30
   3 -11  -3  108.79   26.50
   3 -11  -3  169.68   18.90
   2 -11  -3   81.09   14.50
   1 -11  -3  306.77   24.30
   1 -11  -3  318.27   22.20
   0 -11  -3    7.10    8.70
  -1 -11  -3   32.60    9.80
  -1 -11  -3   12.10   10.50
  -2 -11  -3   83.49   16.50
  -2 -11  -3   81.09   13.10
  -2 -11  -3   75.19   10.80
  -2 -11  -3   89.59   10.10
   2  11   3   83.39   14.20
   2  11   3   73.29   10.40
  -3 -11  -3  225.58   19.50
  -3 -11  -3  207.88   16.90
  -3 -11  -3  216.58   18.50
  -3 -11  -3  204.18   22.30
   3  11   3  206.88   15.70
   3  11   3  257.27   18.90
   3  11   3  247.58   23.60
   3 -12  -3   30.50   11.00
   3 -12  -3   23.50   20.80
   2 -12  -3   91.69   14.50
   2 -12  -3   89.99   22.00
   1 -12  -3    3.80   13.70
   1 -12  -3    8.10    9.60
   1 -12  -3   -2.10    8.20
   0 -12  -3   -1.70    8.90
   0 -12  -3    3.10    8.10
  -1 -12  -3  172.78   17.40
  -1 -12  -3  165.68   20.70
  -2 -12  -3   39.40    8.00
  -2 -12  -3   47.50   11.40
  -2 -12  -3   27.90   13.10
  -2 -12  -3   35.70    7.70
   2  12   3   31.00    7.10
   2  12   3   47.80    7.30
   2  12   3   45.90   11.70
  -3 -12  -3  197.88   17.50
  -3 -12  -3  169.78   15.50
  -3 -12  -3  142.29   25.10
   3  12   3  162.68   13.60
   3  12   3  228.48   23.90
   3  12   3  190.38   16.60
   2 -13  -3   42.20   19.30
   2 -13  -3   23.20   12.30
   2 -13  -3   10.90   10.10
   1 -13  -3    3.80    9.90
   1 -13  -3    5.70   10.40
   0 -13  -3   63.09   12.90
   0 -13  -3   53.99   15.90
  -1 -13  -3   -2.10   10.00
  -1 -13  -3    2.10    8.40
  -2 -13  -3   95.09   10.50
  -2 -13  -3   64.49   21.00
  -2 -13  -3   95.69   15.10
   2  13   3   90.39    9.10
   0 -14  -3   -2.70    8.80
   0 -14  -3   -9.20    9.90
   2  11  -4  100.79   29.40
  -2 -11   4   53.99   13.30
   1  11  -4   21.80   21.30
   1  11  -4    3.40    7.40
   1  11  -4    5.10    5.80
  -1 -11   4    5.60    6.40
  -1 -11   4   -2.90    5.70
  -1 -11   4   16.50   15.80
  -1 -11   4   10.70   12.30
   0  11  -4  102.39   26.60
   0  11  -4   93.79   10.70
   0 -11   4   70.89   21.20
   0 -11   4   70.59   16.00
   0 -11   4   83.79   17.70
   0 -11   4   64.19   10.10
   1 -11   4   31.90   19.10
   1 -11   4   24.50   12.90
   2 -11   4    6.90   18.50
   2  10  -4   -1.00    5.00
   2  10  -4   -3.00   19.10
   2  10  -4   -2.40    5.60
  -2 -10   4    2.50    6.70
  -2 -10   4   -2.80   13.20
  -2 -10   4   -0.60    8.10
  -2 -10   4   -8.00    5.30
   1  10  -4  180.78   17.70
   1  10  -4  188.68   15.10
  -1 -10   4  171.28   15.60
  -1 -10   4  190.18   16.00
  -1 -10   4  210.38   25.50
  -1 -10   4  144.99   19.00
   0  10  -4   49.90    8.80
   0 -10   4   44.00   13.70
   0 -10   4   60.49   11.00
   0 -10   4   37.10    8.30
   0 -10   4   55.79   19.40
   1 -10   4   83.39   16.70
   1 -10   4   84.69   23.10
   1 -10   4  131.09   11.40
   1 -10   4   94.19   10.30
   2 -10   4    0.40   17.60
   2 -10   4   -5.30   10.50
   3   9  -4   25.20   12.60
   3   9  -4   75.49   25.00
   3   9  -4   36.50   10.50
   3   9  -4   37.20    8.40
  -3  -9   4   43.00   11.70
  -3  -9   4   33.80   10.00
  -3  -9   4   51.79   11.10
   2   9  -4   80.39   10.90
   2   9  -4   88.39   12.80
  -2  -9   4  107.79   14.70
  -2  -9   4   79.09   11.80
  -2  -9   4   97.29   13.60
  -2  -9   4  119.09   21.40
   1   9  -4  151.88   15.10
   1   9  -4  150.48   26.60
  -1  -9   4  138.29   13.60
  -1  -9   4  145.19   18.30
  -1  -9   4  145.89   14.00
  -1  -9   4  169.98   24.40
   0   9  -4  626.94   31.20
   0   9  -4  579.54   47.00
   0   9  -4  623.24   32.00
   0  -9   4  622.84   30.60
   0  -9   4  568.54   42.10
   0  -9   4  539.85   34.80
   0  -9   4  623.34   31.50
   1  -9   4   97.59   17.40
   1  -9   4   93.29    9.60
   1  -9   4   76.69   22.30
   1  -9   4   94.69   12.40
   2  -9   4    8.90    5.30
   2  -9   4    4.80    4.60
   2  -9   4   10.10   11.40
   2  -9   4   -5.10   16.40
   3  -9   4   35.60   22.90
   3  -9   4   30.60    6.50
   3  -9   4   20.20    7.00
   4   8  -4   39.80   11.10
   4   8  -4   42.70   32.50
  -4  -8   4   15.60   15.20
  -4  -8   4   30.10    9.60
  -4  -8   4   12.00    9.20
   3   8  -4   74.59   13.40
   3   8  -4   71.19   13.30
   3   8  -4   70.69   13.40
  -3  -8   4   79.29   13.00
  -3  -8   4   89.79   14.80
  -3  -8   4   71.99   12.60
   2   8  -4  241.18   19.80
   2   8  -4  286.67   31.50
  -2  -8   4  242.08   17.80
  -2  -8   4  232.08   18.60
  -2  -8   4  214.28   19.60
   1   8  -4    6.30    6.30
   1   8  -4   25.60    6.50
   1   8  -4   24.30   16.10
  -1  -8   4   22.80   15.80
  -1  -8   4   18.40    6.60
  -1  -8   4   19.40    6.80
  -1  -8   4   24.80   10.20
   0   8  -4  347.37   34.10
   0   8  -4  397.46   22.70
   0   8  -4  358.86   21.30
   0  -8   4  391.26   21.40
   0  -8   4  364.76   25.50
   0  -8   4  394.86   21.80
   0  -8   4  378.76   32.20
  -1   8  -4   91.59   10.70
  -1   8  -4  110.39   23.20
   1  -8   4  107.19   16.00
   1  -8   4  112.19    9.90
   1  -8   4   85.69   28.30
   1  -8   4  107.29   10.80
  -2   8  -4  197.98   14.90
  -2   8  -4  229.28   14.80
   2  -8   4  234.58   14.10
   2  -8   4  197.98   30.20
   2  -8   4  221.18   14.80
   3  -8   4    3.70    5.60
   3  -8   4   -2.10    4.00
   3  -8   4  -17.80   15.50
  -4   8  -4  122.69   12.60
   4  -8   4  160.38   14.90
   4   7  -4   21.10   10.40
   4   7  -4   37.90   11.00
   4   7  -4   24.20    8.00
   4   7  -4   39.10   23.30
  -4  -7   4   25.10   10.10
  -4  -7   4   31.10   10.20
  -4  -7   4   26.70    9.10
   3   7  -4  116.59   17.00
   3   7  -4  140.69   16.20
   3   7  -4  171.38   26.60
  -3  -7   4  137.09   16.30
  -3  -7   4  128.69   14.60
  -3  -7   4  116.29   17.90
   2   7  -4    5.90    7.60
   2   7  -4    2.00    6.20
   2   7  -4   10.20   15.00
   2   7  -4   15.00    4.70
  -2  -7   4    5.90    5.90
  -2  -7   4    0.80   12.40
  -2  -7   4    7.50    5.80
  -2  -7   4    2.40    7.30
   1   7  -4 1133.99   50.49
   1   7  -4  949.31   58.29
   1   7  -4  996.10   47.40
  -1  -7   4 1014.40   50.49
  -1  -7   4 1019.70   48.50
  -1  -7   4 1167.08   56.79
  -1  -7   4 1043.10   48.00
   0   7  -4    4.70   13.10
   0   7  -4   15.80    6.70
   0   7  -4   14.50    5.70
   0  -7   4   21.10   10.00
   0  -7   4   20.50    5.70
   0  -7   4   20.70    6.00
   0  -7   4   20.00   14.00
  -1   7  -4  139.59   11.60
   1  -7   4  141.39   10.90
   1  -7   4  150.28   24.20
   1  -7   4  136.39   11.40
   1  -7   4  131.39   16.80
  -2   7  -4   47.80    7.50
  -2   7  -4   59.89    8.80
   2  -7   4   66.29    9.00
   2  -7   4   51.09   10.20
   2  -7   4   66.09    8.10
  -3   7  -4    8.50    6.30
  -3   7  -4   17.20    6.00
   3  -7   4   16.30    6.90
   3  -7   4   23.90    6.40
   3  -7   4   15.00   19.00
  -4   7  -4    8.10    6.80
  -4   7  -4   14.80    6.30
   4  -7   4    9.60    7.50
   4  -7   4    7.50   19.10
   4   6  -4  240.88   20.50
   4   6  -4  242.68   20.10
   4   6  -4  285.07   32.70
   4   6  -4  189.78   20.10
  -4  -6   4  194.58   19.70
  -4  -6   4  244.08   20.60
  -4  -6   4  219.88   19.30
   3   6  -4  124.29   23.50
   3   6  -4  110.39   15.50
   3   6  -4  109.99   13.90
  -3  -6   4  116.99   14.90
  -3  -6   4   86.69   12.30
  -3  -6   4   93.79   20.20
   2   6  -4  812.62   39.50
   2   6  -4  873.51   43.00
   2   6  -4  770.92   41.00
   2   6  -4  905.01   50.39
  -2  -6   4  827.92   41.40
  -2  -6   4  874.11   47.20
  -2  -6   4  856.21   41.60
  -2  -6   4  779.22   40.10
   1   6  -4   43.90    9.00
   1   6  -4   51.49   15.40
   1   6  -4   46.30    7.00
  -1  -6   4   28.60    8.90
  -1  -6   4   58.49   15.80
  -1  -6   4   42.20    7.80
  -1  -6   4   33.10    6.70
   0   6  -4  156.38   22.10
   0   6  -4  145.99   11.20
   0   6  -4  143.59   12.40
   0  -6   4  124.79   11.00
   0  -6   4  137.79   23.80
   0  -6   4  122.69   10.90
   0  -6   4  139.19   20.40
  -1   6  -4  164.58   12.30
  -1   6  -4  170.18   13.00
  -1   6  -4  174.68   23.30
   1  -6   4  172.78   11.60
   1  -6   4  170.18   12.10
  -2   6  -4  222.18   14.50
  -2   6  -4  228.18   15.00
   2  -6   4  196.58   27.70
   2  -6   4  214.18   16.50
   2  -6   4  214.38   13.40
   2  -6   4  225.98   15.00
  -3   6  -4   65.59    9.20
  -3   6  -4   64.29    8.60
   3  -6   4   70.79   12.80
   3  -6   4   82.59    9.80
   3  -6   4   74.89   22.70
  -4   6  -4   -2.00    5.30
   4  -6   4    5.80   18.90
   4  -6   4   -6.30    6.00
   5  -6   4   81.09   12.10
   5   5  -4   92.89   18.10
   5   5  -4   47.60   11.20
   5   5  -4   65.09   15.10
   5   5  -4  118.99   27.00
  -5  -5   4   62.49   12.90
  -5  -5   4   46.50   12.30
   4   5  -4   65.49   11.20
   4   5  -4   60.99   11.50
   4   5  -4   34.90   10.40
  -4  -5   4   64.09   11.70
  -4  -5   4   62.89   11.70
  -4  -5   4   81.39   13.50
   3   5  -4  136.09   15.10
   3   5  -4  160.68   23.90
   3   5  -4   85.19   11.10
   3   5  -4  106.99   13.20
  -3  -5   4  138.69   14.90
  -3  -5   4  114.69   15.50
  -3  -5   4  106.59   13.40
   2   5  -4  192.48   15.50
   2   5  -4  188.68   22.20
   2   5  -4  208.28   16.40
   2   5  -4  182.98   13.20
  -2  -5   4  189.28   14.30
  -2  -5   4  176.38   15.00
  -2  -5   4  194.28   15.70
   1   5  -4  194.38   12.60
   1   5  -4  195.68   22.10
   1   5  -4  200.38   14.90
  -1  -5   4  213.58   21.30
  -1  -5   4  173.68   15.10
  -1  -5   4  192.78   13.20
  -1  -5   4  200.98   13.80
   0   5  -4  491.95   24.20
   0   5  -4  488.95   33.70
   0   5  -4  508.05   25.10
   0  -5   4  448.86   31.20
   0  -5   4  441.66   24.20
   0  -5   4  485.75   23.70
   0  -5   4  468.85   26.30
  -1   5  -4    1.60   10.20
  -1   5  -4    2.50    3.60
  -1   5  -4    0.70    4.30
   1  -5   4    4.10    3.60
   1  -5   4    6.20   11.20
   1  -5   4    0.40    3.80
  -2   5  -4  456.25   22.50
  -2   5  -4  414.86   22.60
   2  -5   4  424.56   21.50
   2  -5   4  407.16   34.50
   2  -5   4  406.26   23.50
   2  -5   4  445.16   22.90
  -3   5  -4   13.40    5.40
  -3   5  -4   12.70    5.30
   3  -5   4   14.20    5.10
   3  -5   4   11.70    6.40
  -4   5  -4   41.20    7.90
   4  -5   4   56.39   21.90
   4  -5   4   42.30    9.40
  -5   5  -4   13.40    6.70
  -5   5  -4    5.00    7.50
   5  -5   4   25.40   12.10
   5  -5   4    7.60    7.90
   5  -5   4   10.40    7.40
   5   4  -4   95.69   16.10
   5   4  -4  133.59   14.90
   5   4  -4  156.28   33.70
   5   4  -4  113.59   26.40
  -5  -4   4  133.39   16.20
  -5  -4   4  142.19   20.30
   4   4  -4   13.60    6.80
   4   4  -4    8.60    7.80
   4   4  -4    8.50    7.70
  -4  -4   4   13.10    7.70
  -4  -4   4   -0.60    6.10
  -4  -4   4    5.70    8.20
   3   4  -4  903.91   46.70
   3   4  -4  827.92   41.90
  -3  -4   4  874.51   43.20
  -3  -4   4  866.31   44.40
  -3  -4   4  976.10   43.90
   2   4  -4  447.06   23.60
   2   4  -4  482.05   26.50
   2   4  -4  464.25   24.60
   2   4  -4  453.25   30.40
  -2  -4   4  475.55   25.10
  -2  -4   4  467.85   24.50
  -2  -4   4  431.86   25.30
   1   4  -4  463.25   23.70
   1   4  -4  403.56   21.10
   1   4  -4  415.46   29.30
  -1  -4   4  429.06   22.90
  -1  -4   4  417.26   21.60
  -1  -4   4  421.56   22.40
  -1  -4   4  423.16   28.10
   0   4  -4   37.20    6.20
   0   4  -4   38.10   12.90
   0   4  -4   45.00    7.50
   0  -4   4   41.50    8.50
   0  -4   4   44.60   13.20
   0  -4   4   31.00    6.70
   0  -4   4   43.20    6.50
  -1   4  -4  317.77   17.80
  -1   4  -4  358.36   18.30
  -1   4  -4  296.07   25.80
   1  -4   4  317.47   17.00
   1  -4   4  336.77   26.50
   1  -4   4  339.87   18.10
  -2   4  -4   41.40    7.00
  -2   4  -4   55.19    7.20
   2  -4   4   47.60    8.40
   2  -4   4   39.40   15.40
   2  -4   4   59.79    8.30
  -3   4  -4  385.86   21.90
  -3   4  -4  356.26   21.40
   3  -4   4  370.16   21.90
   3  -4   4  344.07   20.00
   3  -4   4  353.16   34.90
  -4   4  -4   13.80    5.90
   4  -4   4    5.70    6.40
   4  -4   4   22.70   17.90
  -5   4  -4   11.70    8.40
  -5   4  -4    7.00    6.20
   5  -4   4    8.90    6.90
   5  -4   4   -4.10    6.30
   5  -4   4    6.80   19.40
   5   3  -4   13.20    8.30
   5   3  -4   -3.10    5.30
   5   3  -4   -5.60    8.70
  -5  -3   4   -5.10    7.30
  -5  -3   4    2.40    8.20
   4   3  -4  558.84   37.20
   4   3  -4  536.05   29.10
   4   3  -4  484.75   31.50
   4   3  -4  477.25   27.70
  -4  -3   4  470.95   30.20
  -4  -3   4  512.75   29.60
   3   3  -4   59.69    9.40
   3   3  -4  100.99   17.80
   3   3  -4   66.79    9.40
  -3  -3   4   53.69    9.90
  -3  -3   4   66.89   10.10
   2   3  -4  912.01   41.80
   2   3  -4  867.21   41.50
   2   3  -4  917.41   46.90
   2   3  -4  990.50   44.60
  -2  -3   4  894.81   43.30
  -2  -3   4  965.20   42.50
  -2  -3   4  904.81   42.20
   1   3  -4    2.10    4.80
   1   3  -4    5.10    3.70
   1   3  -4    5.90    9.30
   1   3  -4   -2.20    4.20
  -1  -3   4    2.20    3.40
  -1  -3   4   -1.20    4.00
  -1  -3   4   -0.10    5.20
  -1  -3   4    1.70    9.60
   0   3  -4   21.90   10.80
   0   3  -4   10.60    5.00
   0   3  -4    7.50    4.00
   0  -3   4    2.30    6.00
   0  -3   4    5.30    3.70
   0  -3   4    6.90   10.10
  -1   3  -4  962.30   52.69
  -1   3  -4 1089.09   45.60
  -1   3  -4  984.60   45.40
   1  -3   4  984.70   44.60
   1  -3   4 1061.89   45.60
   1  -3   4 1060.99   46.20
   1  -3   4 1064.99   52.89
  -2   3  -4  750.42   31.90
  -2   3  -4  661.53   32.60
   2  -3   4  751.42   33.10
   2  -3   4  691.03   31.70
   2  -3   4  608.64   31.70
   2  -3   4  656.53   41.70
  -3   3  -4  141.79   11.50
  -3   3  -4  138.29   12.30
   3  -3   4  172.48   24.60
   3  -3   4  132.59   11.40
   3  -3   4  145.69   12.90
  -4   3  -4   68.49   10.00
  -4   3  -4   74.29    9.90
   4  -3   4   65.09   10.90
   4  -3   4   34.60   19.50
  -5   3  -4  137.29   14.00
  -5   3  -4  128.29   18.10
   5  -3   4  146.29   14.40
   5  -3   4  111.49   17.30
   5  -3   4  104.89   29.80
   5  -3   4  108.09   15.20
   5   2  -4   97.09   21.90
   5   2  -4   65.39   12.20
   5   2  -4   46.50   11.80
   5   2  -4   54.19   12.70
  -5  -2   4   71.79   12.30
   4   2  -4    3.90    7.10
   4   2  -4    5.90    9.00
   4   2  -4    4.00    5.00
   4   2  -4    4.10    6.80
  -4  -2   4    5.20    7.00
  -4  -2   4   -6.10    5.70
  -4  -2   4    4.60    7.20
   3   2  -4  655.63   38.90
   3   2  -4  765.62   42.30
   3   2  -4  718.63   34.20
   3   2  -4  667.53   33.70
  -3  -2   4  676.83   35.80
  -3  -2   4  728.13   34.50
  -3  -2   4  729.63   35.00
   2   2  -4  592.64   33.70
   2   2  -4  645.44   31.70
   2   2  -4  625.84   29.60
   2   2  -4  599.94   29.20
  -2  -2   4  624.34   29.70
  -2  -2   4  642.84   30.00
  -2  -2   4  631.84   31.10
   1   2  -4   30.30    6.10
   1   2  -4   26.20    4.80
   1   2  -4   37.10    7.40
   1   2  -4   42.80   10.80
  -1  -2   4   34.20    6.30
  -1  -2   4   52.89   11.60
  -1  -2   4   30.10    5.70
  -1  -2   4   34.90    5.90
   0   2  -4  321.37   23.10
   0   2  -4  374.96   18.20
   0   2  -4  386.76   18.00
   0  -2   4  300.37   22.30
   0  -2   4  315.17   22.20
   0  -2   4  338.37   17.10
  -1   2  -4   21.20    4.90
  -1   2  -4   22.70   10.50
  -1   2  -4   22.30    4.60
   1  -2   4   23.40   10.90
   1  -2   4   22.40    4.60
   1  -2   4   16.90    6.30
   1  -2   4   18.70    4.80
  -2   2  -4 1388.46   57.29
  -2   2  -4 1248.98   58.19
   2  -2   4 1389.96   58.49
   2  -2   4 1297.27   57.29
   2  -2   4 1315.97   66.39
   2  -2   4 1322.07   57.29
  -3   2  -4    5.40    4.60
  -3   2  -4    5.20    4.40
   3  -2   4   10.20   15.60
   3  -2   4   -0.10    3.60
  -4   2  -4  177.58   14.10
  -4   2  -4  169.38   14.50
   4  -2   4  162.78   15.40
   4  -2   4  151.38   16.40
  -5   2  -4    3.20    7.30
  -5   2  -4    7.50    6.70
   5  -2   4   16.10    9.30
   5  -2   4    3.00    6.50
   5  -2   4    4.00    9.70
   5  -2   4   34.70   23.90
   5   1  -4  145.89   19.10
   5   1  -4  187.08   15.50
   5   1  -4  160.78   17.10
  -5  -1   4  148.59   20.60
   4   1  -4   16.00   10.60
   4   1  -4   31.10    8.60
   4   1  -4   35.00   10.30
  -4  -1   4   20.00    7.60
  -4  -1   4   32.80    8.50
  -4  -1   4   27.60    8.00
   3   1  -4  461.65   26.60
   3   1  -4  403.26   28.10
   3   1  -4  455.05   23.50
   3   1  -4  449.95   23.50
  -3  -1   4  470.15   24.50
  -3  -1   4  419.66   25.10
  -3  -1   4  487.55   24.10
   2   1  -4   13.10    5.30
   2   1  -4    2.70    4.30
   2   1  -4   10.50    3.90
   2   1  -4    0.10    6.70
  -2  -1   4    4.20    3.80
  -2  -1   4    4.00    4.60
  -2  -1   4    4.70    4.40
   1   1  -4 1413.26   60.59
   1   1  -4 1303.77   60.09
   1   1  -4 1419.06   57.19
   1   1  -4 1265.77   56.49
  -1  -1   4 1350.26   60.39
  -1  -1   4 1352.16   57.09
  -1  -1   4 1301.47   56.59
  -1  -1   4 1359.66   57.89
   0   1  -4   32.90    4.90
   0   1  -4   18.90    8.00
   0   1  -4   41.50    6.10
   0  -1   4   31.70    4.70
   0  -1   4   28.50    8.80
   0  -1   4   45.20    7.00
   0  -1   4   34.70    6.50
  -1   1  -4 1828.42   75.19
  -1   1  -4 1844.42   75.09
  -1   1  -4 1784.42   74.39
  -1   1  -4 1600.54   79.29
   1  -1   4 1815.62   75.19
   1  -1   4 1792.12   75.69
   1  -1   4 1815.72   80.59
   1  -1   4 1783.72   75.09
  -2   1  -4  450.55   21.90
  -2   1  -4  422.86   21.70
  -2   1  -4  423.66   22.70
   2  -1   4  421.96   29.70
   2  -1   4  448.76   21.90
   2  -1   4  438.26   22.10
   2  -1   4  452.85   22.80
  -3   1  -4    2.80    4.20
  -3   1  -4    5.00    4.50
   3  -1   4    5.20    4.30
   3  -1   4   13.10    5.70
   3  -1   4   13.60   13.60
  -4   1  -4  141.89   13.10
   4  -1   4  116.39   14.70
  -5   1  -4   71.59   12.20
  -5   1  -4  111.09   13.60
   5  -1   4   83.09   14.10
   5  -1   4   90.29   15.00
   5  -1   4   98.89   13.40
   5   0  -4   49.90    9.80
   5   0  -4   42.10   11.60
   5   0  -4   26.90    9.90
  -5   0   4   33.80   10.30
   4   0  -4  248.48   17.20
   4   0  -4  261.77   17.70
   4   0  -4  262.77   21.00
  -4   0   4  282.97   19.30
   3   0  -4   82.39    8.60
   3   0  -4   81.99    9.10
   3   0  -4   78.39   11.20
  -3   0   4   94.99    9.80
  -3   0   4   78.49    9.50
  -3   0   4   77.49   10.10
   2   0  -4 1599.44   70.39
   2   0  -4 1679.13   71.39
   2   0  -4 1730.03   73.29
  -2   0   4 1708.13   72.79
  -2   0   4 1716.13   71.69
   1   0  -4  565.64   29.30
   1   0  -4  626.64   27.10
   1   0  -4  562.54   26.10
  -1   0   4  637.34   27.20
  -1   0   4  589.84   26.30
  -1   0   4  639.74   28.00
   0   0  -4  748.43   32.10
   0   0  -4  696.43   31.70
   0   0  -4  587.04   32.40
   0   0   4  704.23   31.40
   0   0   4  831.52   33.10
   0   0   4  683.63   33.70
   0   0   4  740.03   32.20
  -1   0  -4   69.29    6.60
  -1   0  -4   65.69    7.20
  -1   0  -4   58.59    5.80
  -1   0  -4   79.49   11.80
   1   0   4   60.79    7.10
   1   0   4   75.79   11.20
   1   0   4   63.49    6.90
   1   0   4   60.59    6.40
  -2   0  -4  537.75   24.00
  -2   0  -4  506.25   24.00
  -2   0  -4  472.05   24.90
   2   0   4  497.05   25.20
   2   0   4  482.25   30.90
   2   0   4  494.25   24.20
   2   0   4  478.35   24.40
  -3   0  -4  805.02   35.70
  -3   0  -4  776.42   38.40
  -3   0  -4  793.72   36.90
   3   0   4  735.43   37.60
   3   0   4  791.22   37.30
   3   0   4  799.22   38.60
  -4   0  -4    5.40    5.50
  -4   0  -4   -1.00    4.60
   4   0   4    8.70    7.50
   4   0   4   10.00    6.50
  -5   0  -4   65.79   11.70
  -5   0  -4   36.90    9.60
   5   0   4   58.49   10.70
   5   0   4   67.19   12.40
   5   0   4   21.90   10.80
   5  -1  -4   92.39   12.40
   5  -1  -4   84.59   14.20
   5  -1  -4  105.19   14.10
  -5   1   4   81.39   13.60
  -5   1   4   76.79   12.40
   4  -1  -4   96.39   11.50
   4  -1  -4   88.39   10.40
   4  -1  -4   85.29   14.60
   3  -1  -4  521.55   27.50
   3  -1  -4  471.45   24.10
   3  -1  -4  475.55   24.60
  -3   1   4  482.05   26.30
  -3   1   4  516.35   25.60
  -3   1   4  508.05   24.70
   2  -1  -4 2431.26  106.29
   2  -1  -4 2678.33  107.49
   2  -1  -4 2647.64  109.19
  -2   1   4 2632.54  108.69
  -2   1   4 2548.45  106.59
  -2   1   4 2633.44  107.69
   1  -1  -4  242.18   16.00
   1  -1  -4  287.97   14.00
   1  -1  -4  271.17   16.60
  -1   1   4  277.37   14.80
  -1   1   4  296.87   14.70
  -1   1   4  302.47   14.00
   0  -1  -4  602.54   26.50
   0  -1  -4  593.54   26.60
   0  -1  -4  651.23   27.00
   0  -1  -4  530.25   27.80
   0   1   4  512.35   27.50
   0   1   4  682.53   27.70
   0   1   4  618.64   26.70
   0   1   4  578.04   27.30
  -1  -1  -4 1936.01   81.59
  -1  -1  -4 1993.90   82.59
  -1  -1  -4 1803.12   84.09
  -1  -1  -4 2196.78   82.49
   1   1   4 1819.12   83.89
   1   1   4 1963.80   81.69
   1   1   4 2124.09   82.79
   1   1   4 1948.61   82.39
  -2  -1  -4  436.16   22.80
  -2  -1  -4  433.46   21.60
   2   1   4  446.56   21.90
   2   1   4  439.16   22.70
   2   1   4  443.16   22.90
   2   1   4  457.35   22.60
   2   1   4  397.16   27.50
  -3  -1  -4  227.88   16.10
  -3  -1  -4  217.08   14.60
  -3  -1  -4  241.28   14.90
   3   1   4  209.08   15.70
   3   1   4  221.78   15.00
   3   1   4  241.78   16.40
   3   1   4  221.68   15.30
  -4  -1  -4  362.56   22.70
  -4  -1  -4  335.47   22.80
   4   1   4  363.06   23.50
   4   1   4  353.16   21.60
   4   1   4  306.67   22.20
  -5  -1  -4    6.00    7.80
   5   1   4   10.00    9.10
   5   1   4   15.40    7.70
   5   1   4    3.50    7.20
   5  -2  -4   98.89   13.80
   5  -2  -4  108.89   14.50
   5  -2  -4   96.59   15.30
  -5   2   4  118.19   13.50
  -5   2   4  102.19   14.60
   4  -2  -4  618.84   30.60
   4  -2  -4  549.45   29.80
   4  -2  -4  629.24   35.00
   3  -2  -4  165.18   11.90
   3  -2  -4  202.48   14.90
   3  -2  -4  175.18   12.10
  -3   2   4  198.68   14.00
  -3   2   4  191.58   13.00
   2  -2  -4   10.40    4.80
   2  -2  -4   14.10    4.30
  -2   2   4   18.30    4.40
  -2   2   4   10.60    4.50
   1  -2  -4 1184.88   52.29
   1  -2  -4 1191.78   51.19
   1  -2  -4 1286.07   51.89
  -1   2   4 1292.27   51.79
  -1   2   4 1176.18   51.09
  -1   2   4 1213.88   51.79
   0  -2  -4  382.96   18.40
   0  -2  -4  405.76   18.00
   0  -2  -4  358.56   17.30
   0   2   4  373.96   18.90
   0   2   4  374.06   17.60
  -1  -2  -4  356.66   17.50
  -1  -2  -4  338.47   16.40
  -1  -2  -4  357.56   17.90
   1   2   4  323.97   16.50
   1   2   4  348.67   17.30
   1   2   4  335.57   16.80
   1   2   4  341.07   18.30
  -2  -2  -4 1394.66   61.79
  -2  -2  -4 1498.75   62.59
  -2  -2  -4 1435.96   63.09
   2   2   4 1459.35   62.19
   2   2   4 1437.66   62.19
   2   2   4 1393.56   62.89
   2   2   4 1471.35   63.19
  -3  -2  -4  115.89   10.30
  -3  -2  -4  122.79   11.00
  -3  -2  -4  105.69   10.90
   3   2   4  104.59   11.30
   3   2   4  106.69   12.00
   3   2   4  105.39   11.50
  -4  -2  -4  212.58   15.90
  -4  -2  -4  195.48   17.10
  -4  -2  -4  210.88   15.50
   4   2   4  213.68   17.80
   4   2   4  203.68   15.90
   4   2   4  188.48   16.90
  -5  -2  -4   81.89   13.60
  -5  -2  -4  120.59   13.50
   5   2   4  106.49   16.20
   5   2   4  106.59   14.30
   5   2   4  115.19   17.00
   5  -3  -4   11.70    8.00
   5  -3  -4   19.10    7.30
   5  -3  -4    8.50    9.20
  -5   3   4   20.70    9.10
  -5   3   4   10.40    6.90
   4  -3  -4  600.44   32.70
   4  -3  -4  570.54   28.80
   4  -3  -4  504.65   28.40
  -4   3   4  542.25   30.40
  -4   3   4  582.14   29.80
   3  -3  -4    4.70    4.60
   3  -3  -4    7.90    3.90
   3  -3  -4    9.70    5.40
  -3   3   4    2.90    4.80
   2  -3  -4  412.26   20.40
   2  -3  -4  384.06   18.80
  -2   3   4  382.26   18.90
   1  -3  -4  392.66   18.80
   1  -3  -4  390.26   18.20
   1  -3  -4  432.06   19.10
  -1   3   4  408.76   18.70
  -1   3   4  386.96   17.90
  -1   3   4  402.36   19.30
   0  -3  -4  999.90   45.50
   0  -3  -4 1053.89   43.90
   0  -3  -4 1100.39   44.50
   0   3   4 1010.80   46.10
   0   3   4 1060.99   44.20
   0   3   4 1091.79   44.70
  -1  -3  -4  776.22   33.70
  -1  -3  -4  705.93   36.00
  -1  -3  -4  748.43   32.70
  -1  -3  -4  758.02   33.50
   1   3   4  781.02   33.60
   1   3   4  722.33   32.70
   1   3   4  736.53   32.80
   1   3   4  747.13   34.80
  -2  -3  -4  434.86   22.70
  -2  -3  -4  414.66   21.30
  -2  -3  -4  438.16   21.90
  -2  -3  -4  425.16   22.80
   2   3   4  427.86   22.70
   2   3   4  429.16   21.70
   2   3   4  426.66   22.00
   2   3   4  414.96   23.50
  -3  -3  -4  535.85   27.40
  -3  -3  -4  534.95   27.10
  -3  -3  -4  545.15   27.80
  -3  -3  -4  523.05   28.50
   3   3   4  536.05   28.60
   3   3   4  485.65   27.20
  -4  -3  -4    2.40    4.60
  -4  -3  -4   -0.30    5.50
  -4  -3  -4   -2.20    5.70
   4   3   4    1.90    5.30
   4   3   4   -2.70    4.70
   4   3   4   -4.90    5.50
  -5  -3  -4   32.80   11.70
  -5  -3  -4   39.30    8.70
  -5  -3  -4   33.50   10.10
   5   3   4   38.70   12.00
   5   3   4   54.59   11.00
   5   3   4   32.50    9.80
   5  -4  -4   89.59   13.70
   5  -4  -4   93.29   12.50
   5  -4  -4   78.99   13.30
  -5   4   4   74.69   12.40
  -5   4   4   84.29   12.20
   4  -4  -4   10.60    6.70
   4  -4  -4    1.40    4.60
   4  -4  -4    1.70    5.70
  -4   4   4    5.70    4.90
  -4   4   4   -0.60    5.70
   3  -4  -4  306.27   21.20
   3  -4  -4  281.17   17.50
   3  -4  -4  257.27   15.80
  -3   4   4  282.37   17.00
   2  -4  -4  315.57   16.50
   2  -4  -4  290.47   15.00
  -2   4   4  307.97   15.20
   1  -4  -4   16.90    4.80
  -1   4   4   16.80    4.90
   0  -4  -4 2266.27   86.49
   0  -4  -4 2221.58   87.09
   0  -4  -4 2021.60   86.49
   0  -4  -4 2165.78   89.09
   0   4   4 2129.69   86.49
   0   4   4 2063.19   89.19
   0   4   4 1979.90   86.49
  -1  -4  -4    3.20    2.70
  -1  -4  -4    8.30    5.00
  -1  -4  -4    3.10    3.30
   1   4   4    5.60    3.40
   1   4   4    0.00    3.70
   1   4   4    2.30    5.60
   1   4   4    1.60    2.70
  -2  -4  -4  621.64   29.90
  -2  -4  -4  637.74   29.70
  -2  -4  -4  632.04   30.90
  -2  -4  -4  612.64   31.40
   2   4   4  619.44   30.00
   2   4   4  647.94   31.00
  -3  -4  -4    5.40    5.70
  -3  -4  -4   -1.90    4.60
  -3  -4  -4    1.90    3.40
  -3  -4  -4   -3.10    5.00
   3   4   4    4.10    5.10
   3   4   4   -2.10    4.10
   3   4   4    4.70    6.00
  -4  -4  -4  430.06   26.10
  -4  -4  -4  490.65   27.80
  -4  -4  -4  462.85   28.50
  -4  -4  -4  471.35   28.60
   4   4   4  485.85   29.00
   4   4   4  446.56   26.10
  -5  -4  -4   60.79   11.40
  -5  -4  -4   62.89   11.60
  -5  -4  -4   74.79   13.10
   5   4   4   64.49   13.60
   5   4   4   83.29   13.60
   5   4   4   75.19   13.80
   5  -5  -4   47.00    9.20
   5  -5  -4   87.09   13.50
   5  -5  -4   47.30   10.30
  -5   5   4   34.10    8.20
  -5   5   4   26.40    9.20
   4  -5  -4  374.46   23.20
   4  -5  -4  420.96   22.50
   4  -5  -4  436.56   25.20
  -4   5   4  414.26   22.70
   3  -5  -4  628.34   30.60
   3  -5  -4  612.64   29.90
   3  -5  -4  688.13   32.20
  -3   5   4  689.23   30.70
   2  -5  -4    0.70    3.10
   2  -5  -4   -2.30    2.40
   1  -5  -4   69.79    8.00
   0  -5  -4   22.60    4.50
   0  -5  -4   20.90    6.10
   0   5   4   23.10    7.00
  -1  -5  -4  892.11   37.90
  -1  -5  -4  829.52   40.70
  -1  -5  -4  859.81   38.60
  -1  -5  -4  873.21   38.60
   1   5   4  881.71   38.70
   1   5   4  872.71   38.40
  -2  -5  -4  153.28   11.80
  -2  -5  -4  152.28   13.30
  -2  -5  -4  149.69   11.80
  -2  -5  -4  155.88   10.70
   2   5   4  150.28   11.80
   2   5   4  146.89   11.80
   2   5   4  146.19   10.60
  -3  -5  -4  223.48   16.90
  -3  -5  -4  222.48   15.10
  -3  -5  -4  218.48   16.00
  -3  -5  -4  236.18   17.50
   3   5   4  216.88   16.20
   3   5   4  219.08   16.70
   3   5   4  230.68   15.20
  -4  -5  -4  103.29   14.50
  -4  -5  -4   91.99   12.60
  -4  -5  -4   86.79   12.80
  -4  -5  -4  108.79   11.60
   4   5   4   74.69   13.80
   4   5   4   80.29   11.90
  -5  -5  -4   18.50    9.20
  -5  -5  -4   26.50   11.70
  -5  -5  -4   18.10    7.70
   5   5   4    4.90   14.90
   5   5   4   22.80    9.40
   5   5   4   28.60    8.80
   5  -6  -4   -0.60    6.60
   5  -6  -4    3.10    5.70
   5  -6  -4  -11.10    9.40
  -5   6   4    3.30    7.80
   4  -6  -4  193.88   15.70
   4  -6  -4  174.48   14.90
  -4   6   4  169.18   14.50
  -4   6   4  179.98   13.00
   3  -6  -4   38.90    5.70
   3  -6  -4   33.50    6.50
   1  -6  -4  690.83   31.50
   1  -6  -4  639.74   29.70
   0  -6  -4  159.58   12.70
   0   6   4  144.89   10.60
  -1  -6  -4 1057.79   44.40
  -1  -6  -4 1007.60   48.00
  -1  -6  -4 1035.90   45.50
  -1  -6  -4 1018.50   45.10
   1   6   4 1042.30   44.10
   1   6   4 1011.60   45.10
   1   6   4 1025.90   45.40
  -2  -6  -4  105.39    9.10
  -2  -6  -4   97.59   10.50
  -2  -6  -4   97.89   10.10
  -2  -6  -4  105.09   12.20
   2   6   4  107.99   10.50
   2   6   4  111.89    9.10
  -3  -6  -4  189.88   15.10
  -3  -6  -4  188.38   15.40
  -3  -6  -4  180.08   16.50
  -3  -6  -4  174.28   13.60
   3   6   4  173.78   20.80
   3   6   4  177.78   15.10
  -4  -6  -4    0.60    5.80
  -4  -6  -4    3.10    5.00
  -4  -6  -4    0.90    5.60
  -4  -6  -4    2.50    7.10
   4   6   4   -3.90    4.60
   4   6   4   -3.70    5.60
  -5  -6  -4  189.98   19.20
  -5  -6  -4  146.99   15.60
  -5  -6  -4  160.58   16.50
  -5  -6  -4  156.68   17.40
   5   6   4  208.58   19.30
   5   6   4  184.38   19.40
   5   6   4  167.28   18.70
   5  -7  -4    8.60    6.30
   5  -7  -4    7.10    7.80
   5  -7  -4   31.10   11.90
  -5   7   4    7.30    7.60
   4  -7  -4  117.59   14.00
   4  -7  -4  138.99   12.80
   4  -7  -4  117.29   10.40
   1  -7  -4   63.29    7.60
   1  -7  -4   42.60    7.50
   1  -7  -4   68.19   14.30
   0  -7  -4 1019.50   44.30
   0  -7  -4  991.00   47.00
  -1  -7  -4   22.90    4.80
  -1  -7  -4   31.50    6.80
  -1  -7  -4   27.40    4.50
  -1  -7  -4   32.10    8.60
   1   7   4   34.50    5.70
   1   7   4   28.40    4.60
   1   7   4   36.40    6.90
  -2  -7  -4  364.36   20.80
  -2  -7  -4  346.97   19.50
  -2  -7  -4  338.47   20.40
   2   7   4  368.06   21.30
   2   7   4  351.96   18.90
   2   7   4  361.16   20.80
  -3  -7  -4    4.00    4.40
  -3  -7  -4    2.30    5.30
  -3  -7  -4    8.30    7.90
  -3  -7  -4    3.10    6.30
   3   7   4   -0.30    5.80
   3   7   4    3.00    4.00
   3   7   4   -1.30    4.70
  -4  -7  -4  266.17   19.00
  -4  -7  -4  256.47   22.00
  -4  -7  -4  248.98   19.50
  -4  -7  -4  265.87   21.00
   4   7   4  273.17   21.40
  -5  -7  -4   82.59   15.30
  -5  -7  -4   73.69   13.70
  -5  -7  -4   51.29   10.90
  -5  -7  -4  103.89   17.40
   5   7   4   78.29   13.90
   5   7   4   80.49   14.50
   5   7   4   71.99   13.30
   4  -8  -4   39.30   10.30
   2  -8  -4   23.50    8.20
   2  -8  -4    7.30   15.40
   1  -8  -4  469.55   22.80
   1  -8  -4  408.66   29.70
   1  -8  -4  423.56   24.20
   0  -8  -4  209.08   14.30
   0  -8  -4  227.38   16.90
  -1  -8  -4  518.25   23.80
  -1  -8  -4  490.05   24.60
  -1  -8  -4  504.35   26.20
  -1  -8  -4  509.45   30.00
   1   8   4  492.55   24.40
   1   8   4  508.85   23.20
   1   8   4  497.75   25.80
  -2  -8  -4  467.65   24.90
  -2  -8  -4  460.45   25.50
  -2  -8  -4  452.75   23.50
  -2  -8  -4  441.06   28.00
   2   8   4  432.46   24.80
   2   8   4  440.46   24.60
   2   8   4  441.76   22.80
  -3  -8  -4  512.95   32.80
  -3  -8  -4  502.65   28.50
  -3  -8  -4  503.35   27.40
  -3  -8  -4  499.85   28.80
   3   8   4  504.75   26.40
   3   8   4  480.25   28.30
   3   8   4  489.75   29.00
  -4  -8  -4  108.59   15.60
  -4  -8  -4   88.29   16.50
  -4  -8  -4   81.89   14.40
  -4  -8  -4   70.39   11.40
   4   8   4  117.49   16.90
   4   8   4   90.79   13.20
   4   8   4  103.99   15.00
  -5  -8  -4   49.50   11.20
  -5  -8  -4   31.30    9.10
  -5  -8  -4   54.09   13.30
  -5  -8  -4   76.59   14.70
   5   8   4   59.29   12.70
   4  -9  -4   86.89   30.50
   3  -9  -4   68.79   24.50
   2  -9  -4  744.83   53.09
   2  -9  -4  773.52   37.70
   1  -9  -4  194.88   15.60
   1  -9  -4  179.38   14.30
   0  -9  -4  102.69   11.50
   0  -9  -4   91.79   13.50
  -1  -9  -4   23.60    4.70
  -1  -9  -4   15.50    4.70
  -1  -9  -4   18.00    9.10
   1   9   4   21.90    4.90
   1   9   4   20.70    7.40
  -2  -9  -4  229.48   17.50
  -2  -9  -4  212.38   15.90
  -2  -9  -4  226.28   14.90
   2   9   4  220.18   14.10
   2   9   4  239.08   16.30
   2   9   4  237.48   17.20
  -3  -9  -4  171.58   14.30
  -3  -9  -4  205.38   20.00
  -3  -9  -4  178.88   16.10
  -3  -9  -4  168.48   16.40
   3   9   4  185.68   16.30
  -4  -9  -4    2.30    5.10
  -4  -9  -4    7.20    9.20
  -4  -9  -4    1.10    6.50
  -4  -9  -4    6.50    7.00
   4   9   4   -0.30    5.70
   4   9   4   -5.80    9.20
   4 -10  -4   -7.50   20.60
   3 -10  -4   87.09   13.80
   3 -10  -4  125.39   27.90
   2 -10  -4  100.69   16.10
   2 -10  -4  152.78   26.40
   1 -10  -4  226.88   18.50
   1 -10  -4  242.58   17.40
   0 -10  -4  898.91   46.60
  -1 -10  -4   27.80    8.60
  -1 -10  -4   16.70    9.00
  -1 -10  -4   21.20    4.70
  -2 -10  -4   54.69   10.70
  -2 -10  -4   49.20    9.10
  -2 -10  -4   51.19    9.20
  -2 -10  -4   49.30   13.40
   2  10   4   55.39    8.90
   2  10   4   64.69   11.40
   2  10   4   50.89    7.50
  -3 -10  -4    5.00    6.30
  -3 -10  -4    0.80    6.80
  -3 -10  -4    1.50    4.60
  -3 -10  -4   -3.90    8.00
   3  10   4    6.60    6.10
   3  10   4   -8.70    5.70
   3  10   4   -6.50    3.90
  -4 -10  -4  232.48   20.60
  -4 -10  -4  221.38   18.40
  -4 -10  -4  240.58   19.90
  -4 -10  -4  196.78   22.40
   4  10   4  230.48   17.70
   4  10   4  234.08   20.30
   4  10   4  249.68   21.80
   3 -11  -4   78.89   24.40
   3 -11  -4   99.39   18.20
   2 -11  -4    3.90   15.30
   2 -11  -4    3.70    8.30
   1 -11  -4  333.07   23.70
   1 -11  -4  335.97   22.30
   0 -11  -4   -1.10    6.90
   0 -11  -4    0.90    9.70
  -1 -11  -4   31.00   11.50
  -1 -11  -4   28.80   11.70
  -2 -11  -4  159.08   16.60
  -2 -11  -4  185.38   13.30
  -2 -11  -4  178.08   20.00
  -2 -11  -4  164.38   14.20
   2  11   4  146.69   13.30
   2  11   4  168.38   11.50
  -3 -11  -4   75.99   13.70
  -3 -11  -4   74.39   16.40
  -3 -11  -4   79.49   12.50
  -3 -11  -4   72.39   11.30
   3  11   4   77.39   12.30
   3  11   4  117.59   20.80
   3  11   4   93.59   11.70
   3 -12  -4    5.50   19.70
   3 -12  -4   -1.20    9.80
   2 -12  -4  260.37   21.20
   2 -12  -4  196.28   29.60
   0 -12  -4  102.59   16.60
   0 -12  -4   94.69   13.30
  -1 -12  -4   24.70   11.90
  -1 -12  -4   47.50   11.00
  -2 -12  -4   70.69   12.80
  -2 -12  -4   88.59   10.90
  -2 -12  -4   70.49   12.20
  -2 -12  -4   87.99   18.20
   2  12   4   79.29   10.80
   2  12   4   70.69   12.30
  -3 -12  -4   91.79   14.20
  -3 -12  -4   94.29   15.00
  -3 -12  -4  107.39   14.00
   3  12   4   93.49   15.20
   3  12   4   89.69   13.30
   3  12   4   97.09   10.30
   2 -13  -4   60.19   20.30
   2 -13  -4   76.79   14.10
   1 -13  -4   38.00   11.50
   1 -13  -4   19.10   11.20
   0 -13  -4  147.69   20.10
   0 -13  -4  142.19   15.90
  -1 -13  -4   -5.40    7.70
  -1 -13  -4   -0.80    9.30
  -2 -13  -4   25.60    8.90
  -2 -13  -4   31.00    6.80
  -2 -13  -4   32.90   11.10
  -2 -13  -4   14.70   14.70
   2  13   4   19.60   10.60
   0 -14  -4   53.49   11.90
   0 -14  -4   53.09   15.00
  -1 -14  -4  180.58   18.90
   1  11  -5    1.50    6.40
   1  11  -5   -2.70    5.40
  -1 -11   5   -9.10    9.30
  -1 -11   5   -1.10   14.80
  -1 -11   5    1.50    6.70
  -1 -11   5    0.50    7.10
   0  11  -5  110.89   12.50
   0 -11   5   79.19   20.20
   0 -11   5   99.59   12.60
   0 -11   5   55.49   10.40
   0 -11   5   79.69   22.20
   1 -11   5    4.90   18.10
   1 -11   5   -5.70    4.70
   1 -11   5   -0.90   11.50
   2  10  -5   10.80    7.80
   2  10  -5   21.20    7.00
   2  10  -5   32.10   23.60
  -2 -10   5   13.70   15.80
  -2 -10   5   16.20    8.20
  -2 -10   5   16.80    8.30
   1  10  -5   63.29   10.50
   1  10  -5   36.70    9.60
   1  10  -5   62.69   25.00
  -1 -10   5   61.19   18.60
  -1 -10   5   29.00    8.60
  -1 -10   5   42.10   13.20
  -1 -10   5   35.80    9.00
   0  10  -5   -1.60    5.50
   0  10  -5    4.10   19.00
   0  10  -5    3.10    5.60
   0 -10   5    0.80    5.50
   0 -10   5    1.80   10.80
   0 -10   5   -1.40    5.80
   0 -10   5    5.60   15.80
  -1  10  -5  316.47   40.40
   1 -10   5  235.78   24.10
   1 -10   5  206.08   31.50
   1 -10   5  288.07   18.30
   1 -10   5  277.87   17.70
   2 -10   5  187.78   22.70
   2 -10   5  156.88   31.90
   2 -10   5  189.98   19.50
   3   9  -5   78.39   29.20
   3   9  -5   35.90   10.50
  -3  -9   5   21.40    9.90
  -3  -9   5   51.79   12.60
   2   9  -5   39.50   10.20
   2   9  -5   31.00    9.40
   2   9  -5   79.39   25.20
  -2  -9   5   62.19   18.30
  -2  -9   5   33.70    8.90
  -2  -9   5   31.50   10.40
  -2  -9   5   42.60    9.60
   1   9  -5  105.09   14.30
   1   9  -5  101.89   12.10
  -1  -9   5   98.49   16.40
  -1  -9   5  106.69   13.60
  -1  -9   5  117.19   13.20
  -1  -9   5  151.48   24.10
   0   9  -5  215.28   17.20
   0  -9   5  215.78   15.80
   0  -9   5  198.88   15.80
   0  -9   5  190.78   20.50
   0  -9   5  230.88   28.00
  -1   9  -5  102.69   10.80
  -1   9  -5   88.19   25.40
  -1   9  -5   65.99    9.90
   1  -9   5   73.69   10.10
   1  -9   5   89.49   16.00
   1  -9   5   84.79   15.90
   1  -9   5   74.59   21.70
   2  -9   5  136.69   11.30
   2  -9   5  110.19   16.00
   2  -9   5  138.49   20.60
   2  -9   5  115.89   27.20
   2  -9   5  133.19   12.20
   3  -9   5   83.09    9.50
   3  -9   5   69.69   10.20
   3  -9   5   55.89   30.10
   3   8  -5   40.70    9.20
   3   8  -5   70.09   25.20
   3   8  -5   36.30   10.80
   3   8  -5   43.10   12.80
  -3  -8   5   24.80    8.40
  -3  -8   5   38.80   10.20
  -3  -8   5   50.49   12.10
   2   8  -5   48.90   11.00
   2   8  -5   55.59    9.60
  -2  -8   5   66.59   11.00
  -2  -8   5   82.79   12.80
  -2  -8   5   52.59   11.50
  -2  -8   5   68.09   18.20
   1   8  -5   71.19   11.80
   1   8  -5   56.39   20.50
  -1  -8   5  113.09   22.30
  -1  -8   5   57.99    9.80
  -1  -8   5   61.39   10.00
  -1  -8   5   58.29   13.00
   0   8  -5   96.89   22.50
   0   8  -5   88.69   11.60
   0   8  -5   74.29   10.70
   0  -8   5   89.69   10.70
   0  -8   5   81.59   10.40
   0  -8   5   74.99   14.70
   0  -8   5  102.09   28.20
  -1   8  -5    3.60   11.70
  -1   8  -5   -3.60    4.90
  -1   8  -5    4.50    5.20
   1  -8   5    8.70   10.00
   1  -8   5   -6.40   15.20
   1  -8   5   10.00    6.00
   1  -8   5   -3.00   10.30
  -2   8  -5  112.69   12.40
  -2   8  -5  123.79   11.90
   2  -8   5  136.89   27.20
   2  -8   5  146.59   11.80
   2  -8   5  111.59   15.10
   2  -8   5  125.29   11.90
  -3   8  -5   38.40    7.90
   3  -8   5   53.39    9.70
   3  -8   5   36.80   23.20
   4  -8   5   37.30    7.80
   4  -8   5   22.30    8.40
   4   7  -5   52.89   13.30
   4   7  -5   49.00   12.50
   4   7  -5   48.40   12.50
  -4  -7   5   51.79   11.60
  -4  -7   5   28.20   10.90
   3   7  -5  222.58   20.30
   3   7  -5  233.08   20.80
   3   7  -5  210.78   16.70
  -3  -7   5  238.28   20.10
  -3  -7   5  248.08   20.50
  -3  -7   5  206.08   18.20
   2   7  -5   46.70   10.90
   2   7  -5   71.49   21.00
  -2  -7   5   57.79    9.90
  -2  -7   5   51.29    9.90
  -2  -7   5   53.29   12.00
   1   7  -5   78.99   10.70
   1   7  -5   96.49   12.80
   1   7  -5   97.59   21.50
  -1  -7   5   79.79   11.00
  -1  -7   5   54.39   19.30
  -1  -7   5  116.29   21.20
   0   7  -5   23.40   15.90
   0   7  -5   27.00    8.10
   0   7  -5   31.20    7.20
   0  -7   5   41.80   17.00
   0  -7   5   29.70    6.90
   0  -7   5   30.30   10.70
   0  -7   5   24.50    6.90
  -1   7  -5  457.45   24.90
  -1   7  -5  394.46   36.30
  -1   7  -5  444.76   26.20
   1  -7   5  397.46   22.70
   1  -7   5  408.56   35.80
   1  -7   5  457.55   23.60
  -2   7  -5  175.78   13.40
  -2   7  -5  158.08   13.70
   2  -7   5  161.48   16.30
   2  -7   5  161.78   15.30
   2  -7   5  187.28   14.70
   2  -7   5  157.38   30.30
  -3   7  -5   96.79   11.50
   3  -7   5   96.19   26.00
   3  -7   5  107.09   11.00
   3  -7   5  108.99   12.20
  -4   7  -5   34.90    7.50
  -4   7  -5   30.90    8.40
   4  -7   5   40.20    8.00
   4  -7   5   20.60    8.30
   4  -7   5   37.40   23.90
   4   6  -5  202.68   17.10
   4   6  -5  212.98   21.20
   4   6  -5  252.87   23.80
  -4  -6   5  244.88   20.50
  -4  -6   5  228.68   20.30
  -4  -6   5  185.28   18.30
   3   6  -5   19.20    8.30
   3   6  -5   32.30   16.60
   3   6  -5   20.50    9.40
  -3  -6   5   19.40    9.30
  -3  -6   5   26.30    8.60
  -3  -6   5   21.30    7.50
   2   6  -5   10.30   14.30
   2   6  -5   -0.10    7.40
   2   6  -5   -0.70    6.00
  -2  -6   5   11.80    8.30
  -2  -6   5   -0.70    5.40
  -2  -6   5    5.60    6.50
  -2  -6   5    3.60   13.00
   1   6  -5   36.50    7.80
   1   6  -5   45.80   15.80
   1   6  -5   50.09   10.00
  -1  -6   5   29.00    7.40
  -1  -6   5   38.30    9.90
  -1  -6   5   39.00    7.80
  -1  -6   5   46.30   15.80
   0   6  -5  112.39   10.90
   0   6  -5  119.39   12.40
   0   6  -5  113.29   21.30
   0  -6   5  107.39   11.00
   0  -6   5  122.89   15.30
   0  -6   5  121.89   21.10
   0  -6   5  126.09   11.10
  -1   6  -5  322.47   36.40
  -1   6  -5  346.07   20.50
  -1   6  -5  390.56   21.60
   1  -6   5  336.87   19.60
   1  -6   5  375.66   20.30
   1  -6   5  387.66   31.90
  -2   6  -5    1.40    5.70
   2  -6   5    1.50    4.80
   2  -6   5    9.70    8.30
   2  -6   5    2.90    4.00
   2  -6   5   -3.30   15.30
  -3   6  -5  562.84   28.30
  -3   6  -5  503.75   27.10
   3  -6   5  528.25   27.20
   3  -6   5  449.76   43.90
   3  -6   5  515.25   28.30
  -4   6  -5   10.90    6.20
  -4   6  -5    6.50    6.50
   4  -6   5   19.60   20.10
   4  -6   5    7.00    5.60
   4  -6   5    3.90    7.50
   4   5  -5  153.18   16.70
   4   5  -5  119.79   17.30
   4   5  -5  199.98   28.90
   4   5  -5  114.59   13.30
  -4  -5   5  140.09   16.80
  -4  -5   5  138.49   16.30
  -4  -5   5  118.29   15.70
   3   5  -5    9.70    7.50
   3   5  -5   -0.50    7.20
   3   5  -5   12.80   14.20
   3   5  -5    2.70    5.50
  -3  -5   5    6.90    9.30
  -3  -5   5    1.30    6.00
  -3  -5   5   14.60    8.40
   2   5  -5  360.76   22.90
   2   5  -5  333.77   25.30
   2   5  -5  312.67   28.70
   2   5  -5  323.17   19.30
  -2  -5   5  314.57   21.20
  -2  -5   5  348.97   20.70
  -2  -5   5  326.47   21.30
   1   5  -5  153.58   13.80
   1   5  -5  150.18   22.50
   1   5  -5  128.69   10.90
  -1  -5   5  150.68   13.60
  -1  -5   5  142.39   20.90
  -1  -5   5  133.39   12.00
  -1  -5   5  154.08   19.40
   0   5  -5  468.15   24.30
   0   5  -5  501.55   25.70
   0   5  -5  495.15   35.20
   0  -5   5  488.55   24.20
   0  -5   5  437.36   31.90
   0  -5   5  464.25   24.20
   0  -5   5  409.26   25.90
  -1   5  -5   40.40   14.30
  -1   5  -5   35.70    7.00
  -1   5  -5   49.50    8.20
   1  -5   5   30.10    6.10
   1  -5   5   43.40    7.30
   1  -5   5   52.89   18.60
  -2   5  -5  868.41   40.30
  -2   5  -5  856.81   40.00
   2  -5   5  792.02   52.29
   2  -5   5  814.72   40.70
   2  -5   5  819.62   38.70
   2  -5   5  920.61   40.40
  -3   5  -5   72.79    9.70
   3  -5   5   72.29   21.90
   3  -5   5   79.19   10.00
  -4   5  -5  112.49   12.80
  -4   5  -5  127.39   12.20
   4  -5   5  105.09   27.80
   4  -5   5  121.69   12.30
   4  -5   5  115.39   14.30
  -5   5  -5   28.90    9.30
  -5   5  -5   35.10    8.30
   5  -5   5   23.80   26.30
   5  -5   5   46.30   15.40
   5   4  -5    7.90   10.90
   5   4  -5   -1.70    6.10
   5   4  -5    1.90    8.00
   5   4  -5   32.70   19.60
  -5  -4   5   -2.40    8.10
  -5  -4   5    8.90    9.00
   4   4  -5    5.50   15.70
   4   4  -5   -2.20    7.30
   4   4  -5    8.40    7.60
   4   4  -5   -4.00    4.50
  -4  -4   5   -4.90    7.00
  -4  -4   5    1.20    6.50
  -4  -4   5    1.00    6.30
   3   4  -5  677.53   42.30
   3   4  -5  673.63   34.10
   3   4  -5  658.93   36.70
   3   4  -5  594.14   32.80
  -3  -4   5  735.03   35.20
  -3  -4   5  599.64   34.30
   2   4  -5  406.86   22.10
   2   4  -5  401.16   22.90
   2   4  -5  398.56   24.50
   2   4  -5  406.16   29.90
  -2  -4   5  410.66   23.50
  -2  -4   5  425.46   23.90
  -2  -4   5  367.26   22.30
   1   4  -5  219.18   22.90
   1   4  -5  208.88   15.20
   1   4  -5  157.38   12.10
  -1  -4   5  198.08   13.90
  -1  -4   5  181.18   20.60
  -1  -4   5  195.78   14.80
  -1  -4   5  202.38   13.20
   0   4  -5   13.70   11.50
   0   4  -5   15.30    4.90
   0   4  -5   13.40    5.60
   0  -4   5    8.00   11.40
   0  -4   5    9.50    4.80
   0  -4   5   13.50    7.10
   0  -4   5   17.00    5.00
  -1   4  -5  636.04   40.60
  -1   4  -5  587.84   31.00
  -1   4  -5  698.03   31.60
   1  -4   5  666.93   39.70
   1  -4   5  668.83   31.20
   1  -4   5  613.24   30.20
  -2   4  -5  522.95   25.40
  -2   4  -5  458.75   25.60
   2  -4   5  517.15   26.30
   2  -4   5  473.55   24.60
   2  -4   5  515.95   26.60
   2  -4   5  490.35   50.19
  -3   4  -5  403.16   23.60
  -3   4  -5  422.26   22.60
   3  -4   5  423.76   22.90
   3  -4   5  414.46   24.40
   3  -4   5  406.56   37.90
  -4   4  -5  102.19   12.30
   4  -4   5  124.09   14.20
   4  -4   5  114.19   13.40
   4  -4   5  111.69   27.60
  -5   4  -5    2.20    5.90
  -5   4  -5   -2.10    7.10
   5  -4   5   -1.50   20.00
   5  -4   5    1.70   11.60
   5   3  -5  -14.00   16.20
   5   3  -5    3.60    7.70
   5   3  -5    8.00    9.50
  -5  -3   5   -0.40    7.50
  -5  -3   5   -8.50    7.10
   4   3  -5  111.59   13.60
   4   3  -5  112.89   12.50
   4   3  -5   99.19   15.90
  -4  -3   5   91.99   14.20
  -4  -3   5  118.89   15.70
  -4  -3   5   89.09   12.70
   3   3  -5  140.79   13.30
   3   3  -5  163.88   15.80
   3   3  -5  145.69   13.70
   3   3  -5  189.48   22.70
  -3  -3   5  143.19   14.70
  -3  -3   5  185.58   15.20
  -3  -3   5  130.99   13.40
   2   3  -5  809.52   37.90
   2   3  -5  784.72   43.60
   2   3  -5  826.92   40.30
   2   3  -5  779.22   37.60
  -2  -3   5  848.22   38.30
  -2  -3   5  784.12   39.20
  -2  -3   5  815.82   38.30
   1   3  -5  248.58   15.00
   1   3  -5  284.07   17.60
   1   3  -5  267.37   23.20
  -1  -3   5  267.77   16.50
  -1  -3   5  256.07   22.10
  -1  -3   5  274.87   15.70
  -1  -3   5  261.57   16.20
   0   3  -5   33.60    7.10
   0   3  -5   30.20    6.00
   0   3  -5   27.50   11.50
   0  -3   5   35.80    6.40
   0  -3   5   28.10    5.50
   0  -3   5   19.80    8.00
   0  -3   5   27.30   12.00
  -1   3  -5  219.18   22.90
  -1   3  -5  234.48   14.70
  -1   3  -5  232.58   14.80
   1  -3   5  241.58   16.30
   1  -3   5  243.88   22.60
   1  -3   5  250.87   14.90
   1  -3   5  228.58   13.70
  -2   3  -5  108.19    9.50
  -2   3  -5  109.69   10.30
   2  -3   5   97.99   10.90
   2  -3   5  117.09   10.90
   2  -3   5  105.09    9.20
   2  -3   5  129.19   20.50
  -3   3  -5  615.94   29.00
  -3   3  -5  574.74   38.60
   3  -3   5  576.64   30.40
   3  -3   5  548.75   28.70
   3  -3   5  525.35   41.30
  -4   3  -5    4.70    5.30
   4  -3   5   13.70   17.90
   4  -3   5   14.40    6.20
   4  -3   5    9.80    7.00
  -5   3  -5   82.09   12.60
   5  -3   5   88.19   13.30
   5  -3   5   94.89   27.60
   5  -3   5   63.09   12.90
   5   2  -5   73.99   13.40
   5   2  -5   91.89   15.80
   5   2  -5   80.09   13.30
   5   2  -5  121.59   26.30
  -5  -2   5   85.79   13.60
  -5  -2   5   78.09   14.50
   4   2  -5  447.96   25.60
   4   2  -5  435.66   25.70
   4   2  -5  423.36   28.90
  -4  -2   5  422.76   30.50
  -4  -2   5  485.85   26.60
  -4  -2   5  428.76   27.60
   3   2  -5    7.40    6.10
   3   2  -5    9.60    5.00
   3   2  -5   11.10   11.10
   3   2  -5    1.90    5.80
  -3  -2   5    9.00    6.80
  -3  -2   5    8.20    6.00
  -3  -2   5    8.60    6.40
   2   2  -5  392.16   21.20
   2   2  -5  399.56   21.30
   2   2  -5  392.56   26.90
   2   2  -5  436.86   24.00
  -2  -2   5  407.36   22.90
  -2  -2   5  403.96   21.80
  -2  -2   5  423.16   21.80
   1   2  -5   71.69    7.60
   1   2  -5   68.69   13.10
   1   2  -5   96.49   11.10
  -1  -2   5   91.39   14.60
  -1  -2   5   74.49    8.70
  -1  -2   5   62.49    8.10
  -1  -2   5   78.79    9.30
   0   2  -5 1281.37   68.19
   0   2  -5 1517.65   63.39
   0   2  -5 1557.34   63.79
   0  -2   5 1450.35   62.59
   0  -2   5 1525.95   63.19
   0  -2   5 1478.35   67.79
  -1   2  -5   -5.90    8.80
  -1   2  -5    4.70    4.10
  -1   2  -5   -4.40    3.00
   1  -2   5    2.60    6.00
   1  -2   5    0.90    3.20
   1  -2   5   -3.50    3.30
   1  -2   5   -6.30    9.40
  -2   2  -5  901.71   43.80
  -2   2  -5  974.20   44.60
   2  -2   5  944.91   43.50
   2  -2   5 1021.50   44.40
   2  -2   5  919.81   42.70
   2  -2   5  985.30   52.69
  -3   2  -5   45.00    7.90
  -3   2  -5   51.59    7.80
   3  -2   5   46.80    7.60
   3  -2   5   66.19   18.20
   3  -2   5   45.90    8.70
  -4   2  -5  428.36   23.80
   4  -2   5  404.96   24.10
   4  -2   5  414.76   25.50
   4  -2   5  397.46   40.50
   4  -2   5  401.76   26.40
  -5   2  -5   18.90    7.70
   5  -2   5   15.70   12.40
   5  -2   5   13.70    8.60
   5  -2   5   18.50   20.10
   5  -2   5   15.80   10.90
   5   1  -5   64.49   13.40
   5   1  -5   70.69   11.50
   5   1  -5   68.49   12.60
  -5  -1   5   70.39   11.80
  -5  -1   5   41.50   11.00
   4   1  -5    8.70    5.70
   4   1  -5   20.90   15.30
   4   1  -5   15.60    7.90
   4   1  -5   11.50    8.30
  -4  -1   5   10.20    7.30
  -4  -1   5   15.80    7.50
  -4  -1   5   15.20    7.60
   3   1  -5 1001.10   47.30
   3   1  -5 1068.39   47.00
   3   1  -5  978.90   52.69
   3   1  -5 1070.29   50.49
  -3  -1   5 1064.09   48.20
  -3  -1   5  976.10   49.00
  -3  -1   5 1097.39   47.40
   2   1  -5   80.79   10.70
   2   1  -5   57.19    7.30
   2   1  -5   66.39    7.80
   2   1  -5   86.89   13.50
  -2  -1   5   70.59    8.50
  -2  -1   5   52.69    7.90
  -2  -1   5   76.09    9.10
   1   1  -5 1071.59   52.09
   1   1  -5 1162.88   49.80
   1   1  -5 1084.79   48.00
  -1  -1   5 1081.39   52.19
  -1  -1   5 1134.09   48.30
  -1  -1   5 1108.49   48.90
   0   1  -5   65.59    7.80
   0   1  -5   58.39    7.60
   0   1  -5   65.59   11.80
   0  -1   5   64.79    7.10
   0  -1   5   70.39    9.50
   0  -1   5   75.99   12.20
   0  -1   5   68.49    7.80
  -1   1  -5 1309.37   55.39
  -1   1  -5 1227.18   61.49
  -1   1  -5 1279.87   56.19
   1  -1   5 1281.77   60.89
   1  -1   5 1276.97   55.29
   1  -1   5 1289.87   56.29
   1  -1   5 1366.06   56.29
  -2   1  -5    0.40    5.70
  -2   1  -5    5.00    3.70
  -2   1  -5    2.90    4.00
   2  -1   5    6.20    5.70
   2  -1   5    2.50   10.40
   2  -1   5    3.80    4.30
   2  -1   5    1.30    3.30
  -3   1  -5  306.97   18.80
  -3   1  -5  357.86   20.80
  -3   1  -5  364.56   19.50
   3  -1   5  301.97   26.30
   3  -1   5  307.67   19.30
   3  -1   5  355.56   30.60
   3  -1   5  376.06   20.00
  -4   1  -5  156.28   13.80
   4  -1   5  173.88   28.70
   4  -1   5  143.29   13.70
   4  -1   5  159.78   15.40
   4  -1   5  140.09   16.00
  -5   1  -5    2.30    7.60
  -5   1  -5   -2.70    6.00
   5  -1   5    1.10    6.70
   5  -1   5   -0.40    6.50
   5  -1   5   10.40   20.50
   5  -1   5   16.00   10.60
   5   0  -5   25.30   10.20
   5   0  -5   29.70    9.40
   5   0  -5   40.40   11.00
  -5   0   5   17.10   11.80
   4   0  -5  778.32   41.00
   4   0  -5  716.53   37.00
   4   0  -5  707.13   36.40
  -4   0   5  754.92   46.40
  -4   0   5  804.92   38.80
   3   0  -5   23.50    6.80
   3   0  -5   15.80    6.00
   3   0  -5   15.80    5.30
  -3   0   5   11.60    6.00
  -3   0   5   10.10    5.80
  -3   0   5   19.50    6.10
   2   0  -5  145.09   14.60
   2   0  -5  158.28   10.80
   2   0  -5  145.99   10.20
   2   0  -5  171.18   12.80
  -2   0   5  155.08   11.00
  -2   0   5  143.49   11.90
  -2   0   5  150.38   10.60
   1   0  -5 3386.86  138.09
   1   0  -5 3183.18  140.59
   1   0  -5 3476.45  139.49
  -1   0   5 3202.48  139.49
  -1   0   5 3268.27  136.99
  -1   0   5 3677.43  139.39
  -1   0   5 3349.56  138.79
   0   0  -5   98.99    8.50
   0   0  -5  107.89    8.30
   0   0  -5   93.69   13.30
   0   0  -5  105.09   11.40
   0   0   5  109.99    9.70
   0   0   5   94.49   12.90
   0   0   5  107.19    8.20
   0   0   5  114.09    8.30
  -1   0  -5   11.60    5.90
  -1   0  -5    7.50    4.20
  -1   0  -5    6.20    3.20
  -1   0  -5    4.40    8.10
   1   0   5    9.60    3.40
   1   0   5    5.90    3.80
   1   0   5    6.90    5.00
  -2   0  -5  547.55   28.10
  -2   0  -5  549.25   26.60
  -2   0  -5  578.84   27.00
   2   0   5  541.35   27.00
   2   0   5  547.15   34.10
   2   0   5  570.14   27.90
   2   0   5  576.94   28.00
  -3   0  -5  994.20   46.80
  -3   0  -5 1001.70   45.10
  -3   0  -5  975.70   44.00
   3   0   5  908.81   45.90
   3   0   5  952.90   54.59
   3   0   5  985.00   45.50
   3   0   5 1072.49   47.40
  -4   0  -5   36.10    8.10
   4   0   5   39.80   10.70
   4   0   5   66.19   21.60
  -5   0  -5  201.18   18.90
  -5   0  -5  190.58   17.10
   5   0   5  184.28   18.50
   5   0   5  187.18   17.10
   5   0   5  242.38   37.10
   5   0   5  160.68   19.50
   5  -1  -5  142.39   14.50
   5  -1  -5  156.28   15.90
   5  -1  -5  159.08   17.60
   4  -1  -5   93.99   13.40
   4  -1  -5   76.19   10.30
   4  -1  -5   90.89   10.50
  -4   1   5   88.69   11.50
   3  -1  -5   85.29    8.80
   3  -1  -5   70.59    8.60
   3  -1  -5   92.59   12.50
  -3   1   5   63.89    9.10
  -3   1   5   72.69    9.20
  -3   1   5   79.89    9.10
   2  -1  -5  301.67   16.20
   2  -1  -5  305.17   17.90
   2  -1  -5  279.47   15.10
  -2   1   5  294.07   16.90
  -2   1   5  315.77   17.60
  -2   1   5  292.47   15.20
  -2   1   5  303.17   16.30
   1  -1  -5    3.90    3.00
   1  -1  -5    2.20    4.00
   1  -1  -5    1.40    5.80
  -1   1   5    2.50    3.30
  -1   1   5    1.80    4.80
  -1   1   5   -0.50    2.90
   0  -1  -5 3826.62  143.59
   0  -1  -5 3494.95  143.09
   0   1   5 3764.52  143.69
   0   1   5 3272.97  142.59
   0   1   5 2980.50  143.59
   0   1   5 3600.94  143.09
  -1  -1  -5  412.06   27.50
  -1  -1  -5  518.45   23.50
  -1  -1  -5  457.65   26.50
   1   1   5  478.95   24.00
   1   1   5  445.86   25.70
   1   1   5  484.65   22.40
   1   1   5  514.65   23.90
  -2  -1  -5   39.50    6.20
  -2  -1  -5   41.60    7.50
  -2  -1  -5   32.30    6.90
   2   1   5   35.40   11.30
   2   1   5   37.70    6.40
   2   1   5   33.50    7.10
   2   1   5   31.40    6.50
   2   1   5   27.40    7.00
  -3  -1  -5   59.39    9.30
  -3  -1  -5   77.09    9.80
  -3  -1  -5   69.89    8.70
   3   1   5   86.99   18.40
   3   1   5   56.79    9.30
   3   1   5   68.09   10.10
   3   1   5   61.09    9.00
   3   1   5   66.49   10.10
  -4  -1  -5  159.38   15.40
  -4  -1  -5  168.48   16.40
   4   1   5  169.88   16.60
   4   1   5  178.88   16.30
  -5  -1  -5  126.79   14.90
  -5  -1  -5  117.69   16.20
   5   1   5  116.69   16.40
   5   1   5  111.79   16.80
   5   1   5  124.29   14.50
   5  -2  -5  211.98   19.70
   5  -2  -5  223.88   18.40
   5  -2  -5  193.48   17.30
  -5   2   5  155.78   22.60
  -5   2   5  208.08   17.70
   4  -2  -5  101.19   11.40
   4  -2  -5   90.69   10.40
   4  -2  -5  128.39   14.10
  -4   2   5   77.09   11.10
   3  -2  -5  484.75   24.60
   3  -2  -5  461.65   23.50
   3  -2  -5  514.95   30.80
  -3   2   5  529.85   25.50
  -3   2   5  474.95   26.20
   2  -2  -5  280.27   16.40
   2  -2  -5  269.07   14.70
  -2   2   5  262.77   14.80
  -2   2   5  262.37   15.70
   1  -2  -5  686.73   30.50
   1  -2  -5  696.43   31.60
   1  -2  -5  685.93   31.40
  -1   2   5  694.93   31.30
  -1   2   5  681.53   31.10
  -1   2   5  690.23   30.40
   0  -2  -5  304.07   15.20
   0  -2  -5  244.48   15.60
   0  -2  -5  294.47   14.70
   0  -2  -5  276.97   14.20
   0   2   5  282.27   15.40
   0   2   5  294.87   14.00
   0   2   5  250.07   15.30
   0   2   5  267.37   14.30
  -1  -2  -5 2673.83  111.19
  -1  -2  -5 2801.02  111.39
  -1  -2  -5 2625.34  109.99
   1   2   5 2664.03  110.19
   1   2   5 2727.23  111.89
   1   2   5 2635.14  110.89
   1   2   5 2587.24  109.89
  -2  -2  -5    5.70    5.80
  -2  -2  -5    7.10    3.90
  -2  -2  -5    7.60    4.10
   2   2   5    6.30    3.60
   2   2   5    1.20    5.00
   2   2   5    4.20    4.10
   2   2   5    3.70   16.10
   2   2   5    3.00    5.70
  -3  -2  -5   18.20    6.20
  -3  -2  -5    9.30    4.30
  -3  -2  -5   11.50    6.40
   3   2   5   14.90    7.20
   3   2   5   14.50    5.10
   3   2   5   21.70    6.80
   3   2   5   12.40    6.60
  -4  -2  -5  654.33   33.10
  -4  -2  -5  638.34   35.00
  -4  -2  -5  610.24   31.80
   4   2   5  586.34   33.70
   4   2   5  640.54   35.20
  -5  -2  -5   65.59   11.60
  -5  -2  -5   45.50   11.60
   5   2   5   81.29   13.70
   5   2   5   58.89   12.20
   5   2   5   76.39   12.40
   5  -3  -5    9.00    6.70
   5  -3  -5   12.10    8.30
   5  -3  -5   15.00    9.20
  -5   3   5   23.50    8.10
  -5   3   5    2.50    9.00
   4  -3  -5   34.20    7.40
   4  -3  -5   45.30    8.30
   4  -3  -5   30.90    8.70
  -4   3   5   54.59    8.80
   3  -3  -5   59.59   14.30
   3  -3  -5   49.10    6.70
   3  -3  -5   69.59    8.00
  -3   3   5   54.69    8.30
   2  -3  -5  254.47   14.00
   2  -3  -5  270.67   15.50
  -2   3   5  249.58   14.90
  -2   3   5  252.77   13.90
   1  -3  -5 3236.38  136.79
   1  -3  -5 3354.06  136.19
   1  -3  -5 3496.85  136.79
  -1   3   5 3265.37  137.09
  -1   3   5 3359.96  136.69
  -1   3   5 3308.57  135.89
   0  -3  -5  253.27   14.80
   0  -3  -5  274.07   13.90
   0  -3  -5  253.17   13.30
   0   3   5  266.37   15.20
   0   3   5  270.07   13.00
   0   3   5  243.78   13.30
  -1  -3  -5   74.09    6.60
  -1  -3  -5   69.49    8.80
  -1  -3  -5   76.89    8.90
   1   3   5   76.99    7.30
   1   3   5   74.99    7.40
   1   3   5   80.99    9.80
   1   3   5   64.29    6.50
  -2  -3  -5   27.90    7.40
  -2  -3  -5   21.10    4.80
  -2  -3  -5   31.30    6.10
   2   3   5   27.70    6.70
   2   3   5   27.20    5.80
   2   3   5   25.70    6.70
   2   3   5   18.60    7.10
  -3  -3  -5 1065.49   48.10
  -3  -3  -5 1001.20   48.90
  -3  -3  -5 1042.20   47.40
   3   3   5  955.00   47.50
   3   3   5 1059.49   49.20
   3   3   5 1055.89   49.30
  -4  -3  -5    4.90    6.70
  -4  -3  -5    7.00    5.70
  -4  -3  -5    0.70    6.10
   4   3   5    6.40    6.60
   4   3   5    9.10    6.10
  -5  -3  -5  230.58   18.30
  -5  -3  -5  209.68   16.90
  -5  -3  -5  212.68   19.80
   5   3   5  204.58   19.70
   5   3   5  186.28   17.60
   5   3   5  158.18   18.70
   5  -4  -5   79.69   11.70
   5  -4  -5   76.09   13.00
   5  -4  -5   94.69   13.10
  -5   4   5   54.09   13.80
  -5   4   5  103.79   13.80
   4  -4  -5  239.38   15.70
   4  -4  -5  238.88   18.30
   4  -4  -5  219.58   16.00
  -4   4   5  219.68   16.00
   3  -4  -5  469.55   32.10
   3  -4  -5  474.25   23.00
   3  -4  -5  415.76   22.00
  -3   4   5  470.55   23.30
   2  -4  -5 1229.78   52.49
   2  -4  -5 1230.88   53.79
  -2   4   5 1237.78   53.29
  -2   4   5 1232.48   52.39
   1  -4  -5   29.50    4.60
   1  -4  -5   33.80    6.10
   1  -4  -5   37.10    4.70
  -1   4   5   28.20    4.80
  -1   4   5   39.20    4.10
  -1   4   5   26.90    6.20
   0  -4  -5  181.28   12.60
   0  -4  -5  171.38   10.30
   0   4   5  189.08    9.70
   0   4   5  183.58   10.10
   0   4   5  182.28   13.10
  -1  -4  -5   66.69    7.50
  -1  -4  -5   69.99    6.70
  -1  -4  -5   90.39   10.60
   1   4   5   71.79   10.00
   1   4   5   65.79    6.70
   1   4   5   84.89    8.70
   1   4   5   64.49    7.30
  -2  -4  -5  506.65   25.00
  -2  -4  -5  515.25   27.00
  -2  -4  -5  501.55   25.30
  -2  -4  -5  525.05   26.40
   2   4   5  532.55   28.20
   2   4   5  506.65   25.20
   2   4   5  497.05   26.20
   2   4   5  493.85   25.50
  -3  -4  -5   82.69   11.30
  -3  -4  -5   76.99    9.90
  -3  -4  -5   77.39   11.10
   3   4   5   73.19   10.60
   3   4   5   85.09   11.50
  -4  -4  -5  221.28   16.50
  -4  -4  -5  196.98   18.00
   4   4   5  221.58   18.30
   4   4   5  199.38   16.40
  -5  -4  -5   75.59   12.40
  -5  -4  -5   71.79   11.90
  -5  -4  -5   71.99   14.10
   5   4   5   77.89   12.70
   5   4   5   65.49   14.10
   5   4   5   84.19   14.60
   5  -5  -5   67.59   12.20
   5  -5  -5   75.69   11.40
   5  -5  -5   73.79   12.20
  -5   5   5   58.09   14.20
  -5   5   5   75.99   11.60
   4  -5  -5   32.50    7.00
   4  -5  -5   28.00    8.00
  -4   5   5   23.60    7.00
  -4   5   5   22.70    6.40
   3  -5  -5  812.12   37.40
   3  -5  -5  846.02   43.30
   2  -5  -5   -1.90    3.10
   2  -5  -5    4.40    3.10
  -2   5   5   -0.90    3.30
   1  -5  -5  575.24   27.40
  -1   5   5  553.64   27.40
   0  -5  -5  116.39    7.90
   0  -5  -5  120.09    7.30
   0  -5  -5  132.79   11.20
   0  -5  -5  121.79    8.00
   0   5   5  125.79   12.10
   0   5   5  115.59    8.00
  -1  -5  -5  294.67   14.70
  -1  -5  -5  281.17   15.20
  -1  -5  -5  287.87   17.80
  -1  -5  -5  282.77   15.60
   1   5   5  266.47   15.10
   1   5   5  272.87   14.70
   1   5   5  267.17   18.50
   1   5   5  283.07   15.40
  -2  -5  -5 1096.69   51.99
  -2  -5  -5 1124.19   51.09
  -2  -5  -5 1119.59   49.99
  -2  -5  -5 1160.48   49.90
   2   5   5 1133.19   51.19
   2   5   5 1108.99   49.99
  -3  -5  -5  183.88   14.70
  -3  -5  -5  187.38   13.60
  -3  -5  -5  183.48   15.30
  -3  -5  -5  188.18   15.80
   3   5   5  174.28   13.70
   3   5   5  181.08   14.80
   3   5   5  187.68   15.40
  -4  -5  -5   63.89   10.20
  -4  -5  -5   93.99   13.70
  -4  -5  -5  101.79   14.80
  -4  -5  -5   72.59   12.70
   4   5   5   71.69   13.10
   4   5   5   80.19   11.80
  -5  -5  -5   86.69   15.20
  -5  -5  -5   84.69   13.60
  -5  -5  -5   68.99   11.90
   5   5   5   98.39   15.70
   5   5   5   87.09   15.20
   5  -6  -5    3.10    9.60
   5  -6  -5    1.40    5.90
   5  -6  -5    3.90    7.10
  -5   6   5    8.50    9.10
  -5   6   5    2.40    5.30
   4  -6  -5   88.29   11.10
   4  -6  -5   65.99   10.40
   4  -6  -5   81.89   10.20
  -4   6   5   74.89    9.50
   3  -6  -5  107.49    9.30
   3  -6  -5  117.19   13.20
  -3   6   5  119.99    9.10
   1  -6  -5  112.79   10.30
   0  -6  -5  213.18   14.60
   0  -6  -5  209.08   11.80
   0   6   5  191.98   15.30
   0   6   5  205.78   12.10
  -1  -6  -5 1839.32   76.59
  -1  -6  -5 1806.82   76.19
  -1  -6  -5 1862.81   75.49
  -1  -6  -5 1744.73   78.99
   1   6   5 1802.72   76.19
   1   6   5 1768.52   76.29
  -2  -6  -5  280.67   16.00
  -2  -6  -5  268.57   17.00
  -2  -6  -5  273.27   18.90
  -2  -6  -5  258.57   16.80
   2   6   5  285.77   16.90
   2   6   5  264.37   15.70
   2   6   5  278.07   17.40
  -3  -6  -5  504.85   27.50
  -3  -6  -5  518.45   29.40
  -3  -6  -5  517.35   28.30
  -3  -6  -5  517.65   30.30
   3   6   5  574.64   30.10
   3   6   5  525.55   28.10
  -4  -6  -5   24.00    8.70
  -4  -6  -5   27.50    7.70
  -4  -6  -5   29.70    9.80
  -4  -6  -5   12.70    8.50
   4   6   5   13.50    6.70
   4   6   5   19.70    8.00
  -5  -6  -5   92.29   16.60
  -5  -6  -5   79.69   12.80
  -5  -6  -5   96.59   15.70
   5   6   5  127.69   18.70
   5   6   5  128.59   17.20
   5   6   5   93.69   15.40
   5  -7  -5   68.79   11.30
   5  -7  -5   58.89   12.90
   5  -7  -5   61.59   10.30
  -5   7   5   68.09    9.80
  -5   7   5   80.49   13.90
   4  -7  -5  260.87   16.20
   4  -7  -5  266.57   18.00
   4  -7  -5  237.38   17.70
   1  -7  -5  210.08   14.40
   0  -7  -5  377.06   21.50
   0  -7  -5  355.36   18.30
   0   7   5  357.06   18.80
  -1  -7  -5   17.80    4.30
  -1  -7  -5   27.50    6.30
  -1  -7  -5   12.90    4.30
  -1  -7  -5   13.80    7.10
   1   7   5   16.20    4.00
   1   7   5   14.90    5.50
   1   7   5   13.50    4.40
  -2  -7  -5  930.31   42.40
  -2  -7  -5  893.51   42.60
  -2  -7  -5  938.71   51.49
  -2  -7  -5  888.71   43.20
   2   7   5  868.61   42.00
   2   7   5  851.51   40.70
   2   7   5  953.20   46.70
  -3  -7  -5   57.79   12.10
  -3  -7  -5   34.60    9.00
  -3  -7  -5   24.40    8.30
  -3  -7  -5   33.30    6.80
   3   7   5   37.30    7.40
   3   7   5   18.40    7.10
   3   7   5   33.20    9.00
  -4  -7  -5   39.00   10.10
  -4  -7  -5   42.00   11.50
  -4  -7  -5   32.70    8.00
  -4  -7  -5   45.50   10.10
   4   7   5   43.80   11.30
   4   7   5   28.60    8.80
  -5  -7  -5   28.40   10.30
  -5  -7  -5   33.50   10.30
  -5  -7  -5   39.60   12.20
  -5  -7  -5   23.30    7.90
   5   7   5   52.59   13.00
   5   7   5   36.10   10.20
   5   7   5   47.70   12.60
   4  -8  -5    7.00    8.00
   2  -8  -5   -1.00    6.10
   1  -8  -5  154.98   11.20
   1  -8  -5  142.39   18.80
   1  -8  -5  142.39   12.90
   0  -8  -5   95.19   11.70
   0  -8  -5   99.29    9.40
  -1  -8  -5  285.97   14.90
  -1  -8  -5  294.27   16.00
  -1  -8  -5  282.77   17.30
  -1  -8  -5  278.67   21.50
   1   8   5  270.07   16.70
   1   8   5  273.17   15.40
   1   8   5  256.77   14.20
  -2  -8  -5   98.09   11.50
  -2  -8  -5  133.79   16.90
  -2  -8  -5   97.29    9.30
  -2  -8  -5   89.59   10.50
   2   8   5  107.99   11.90
   2   8   5   89.99   10.20
   2   8   5   98.79    9.40
  -3  -8  -5  120.59   17.40
  -3  -8  -5  166.38   17.70
  -3  -8  -5   88.19   10.70
  -3  -8  -5  117.49   13.60
   3   8   5  124.89   15.80
   3   8   5  113.29   11.00
   3   8   5  151.08   17.10
  -4  -8  -5   90.59   15.90
  -4  -8  -5  123.99   17.90
  -4  -8  -5   84.19   12.90
  -4  -8  -5   62.79   12.10
   4   8   5   78.29   11.70
   4   8   5  105.99   16.40
   4   8   5  101.89   16.40
  -5  -8  -5    0.00    5.60
  -5  -8  -5    2.60    8.40
  -5  -8  -5   -3.00    6.40
  -5  -8  -5   -3.70    8.10
   5   8   5    6.00    7.70
   4  -9  -5  102.79   14.00
   2  -9  -5  317.37   19.50
   1  -9  -5  128.69   13.10
   1  -9  -5  133.79   12.00
   0  -9  -5  376.06   20.70
   0  -9  -5  374.86   24.10
  -1  -9  -5  510.75   27.10
  -1  -9  -5  537.65   24.40
  -1  -9  -5  510.65   25.30
  -1  -9  -5  516.85   30.60
   1   9   5  489.35   24.90
   1   9   5  495.25   26.80
  -2  -9  -5    4.20    4.70
  -2  -9  -5    8.00    4.30
  -2  -9  -5   -1.30    5.90
   2   9   5    6.20    4.30
   2   9   5   10.60    6.70
   2   9   5    6.90    5.00
  -3  -9  -5   29.10    9.30
  -3  -9  -5   29.00    6.90
  -3  -9  -5   49.50   10.30
  -3  -9  -5   32.20   11.70
   3   9   5   35.60    9.20
  -4  -9  -5   13.20    6.30
  -4  -9  -5    8.10    7.50
  -4  -9  -5    3.40    8.80
  -4  -9  -5    6.70    7.30
   4   9   5   16.50    7.90
   4 -10  -5   42.30   28.60
   3 -10  -5   68.49   24.10
   2 -10  -5   94.39   11.70
   2 -10  -5   92.19   22.20
   1 -10  -5   12.00    7.40
   1 -10  -5   15.90    7.10
   0 -10  -5  108.79   11.80
   0 -10  -5  105.29   14.10
  -1 -10  -5  128.19   17.10
  -1 -10  -5  106.59   13.10
  -1 -10  -5   82.49    9.00
   1  10   5   99.89   12.20
  -2 -10  -5  120.09   12.30
  -2 -10  -5  129.89   16.30
   2  10   5  122.59   10.10
   2  10   5  121.99   11.70
   2  10   5  105.69   12.90
  -3 -10  -5  276.07   24.00
  -3 -10  -5  269.17   20.50
  -3 -10  -5  295.47   19.10
  -3 -10  -5  267.77   20.50
   3  10   5  273.17   20.40
   3  10   5  277.17   18.20
   3  10   5  293.57   21.20
  -4 -10  -5  113.89   15.80
  -4 -10  -5  110.39   13.10
  -4 -10  -5  122.49   19.90
  -4 -10  -5  153.38   19.70
   4  10   5  117.19   16.70
   4  10   5  107.29   15.70
   4  10   5  113.59   14.20
   3 -11  -5  166.28   17.40
   3 -11  -5  177.88   32.40
   2 -11  -5  116.09   24.70
   2 -11  -5  129.29   14.80
   1 -11  -5  165.78   16.40
   1 -11  -5  169.18   16.00
   0 -11  -5   27.40    8.50
   0 -11  -5   28.30   10.70
  -1 -11  -5  317.67   21.80
  -1 -11  -5  343.17   25.60
   1  11   5  341.57   22.30
  -2 -11  -5   89.99   13.50
  -2 -11  -5  101.89   12.00
  -2 -11  -5  102.59   10.30
  -2 -11  -5  119.49   18.80
   2  11   5  104.19    9.20
   2  11   5   87.39   10.40
  -3 -11  -5   37.70    9.90
  -3 -11  -5   34.80   12.30
  -3 -11  -5   36.80    8.40
  -3 -11  -5   29.50    9.60
   3  11   5   27.10    8.40
   3  11   5   47.50   12.00
   3  11   5   32.30    7.50
  -4 -11  -5  141.59   16.60
  -4 -11  -5  159.28   20.70
  -4 -11  -5  199.88   18.20
  -4 -11  -5  145.39   15.30
   4  11   5  176.38   17.60
   3 -12  -5   16.90   20.40
   3 -12  -5   10.10   11.00
   2 -12  -5  105.79   26.90
   2 -12  -5   63.39   11.70
   1 -12  -5  240.38   18.90
   1 -12  -5  233.18   24.00
   0 -12  -5    1.70    9.10
   0 -12  -5   26.10   14.50
  -1 -12  -5  333.97   22.90
  -1 -12  -5  340.97   26.90
  -2 -12  -5   -5.90    6.90
  -2 -12  -5    2.80    4.20
  -2 -12  -5   -4.50    8.30
   2  12   5   -4.30    3.70
   2  12   5   -4.90    6.60
  -3 -12  -5  149.29   14.50
  -3 -12  -5  121.49   12.80
  -3 -12  -5  135.39   15.90
  -3 -12  -5  123.49   23.90
   3  12   5  115.49   13.30
   3  12   5  140.69   16.50
   3  12   5  109.19   11.30
   2 -13  -5   56.49   11.50
   2 -13  -5   50.79   18.80
   1 -13  -5   -0.20    8.40
   1 -13  -5   -6.50    8.00
   0 -13  -5  169.68   21.00
   0 -13  -5  171.28   17.10
  -1 -13  -5   -2.70    7.50
  -1 -13  -5   -6.40    8.30
  -2 -13  -5   74.89   13.80
  -2 -13  -5   95.89   11.80
  -2 -13  -5   82.19   19.20
  -2 -13  -5   83.79    9.80
   2  13   5  105.39   18.30
   1 -14  -5  148.39   17.20
   1 -14  -5  111.99   19.00
   0 -14  -5  109.79   15.70
   0 -14  -5  119.79   20.40
  -1 -14  -5   28.60   16.30
  -1 -14  -5   34.90   11.20
   1  10  -6   67.39   11.00
   1  10  -6   53.89   10.50
  -1 -10   6   54.29   10.80
  -1 -10   6   81.69   21.60
  -1 -10   6   77.39   12.40
   0  10  -6    7.70    8.50
   0  10  -6    3.00    6.40
   0 -10   6    7.50    7.20
   0 -10   6   16.30   12.00
   0 -10   6   13.00    7.10
   0 -10   6   17.90   18.00
  -1  10  -6   92.29   27.80
   1 -10   6   50.29    9.90
   1 -10   6   64.99   15.90
   1 -10   6   64.49    9.50
   1 -10   6   43.60   19.40
   2 -10   6    5.50    7.60
   2 -10   6   13.00   13.90
   2 -10   6   18.50    7.30
   2 -10   6   19.60   12.10
   2   9  -6   95.29   13.00
   2   9  -6  136.59   30.80
  -2  -9   6  103.59   14.60
  -2  -9   6  113.39   22.30
  -2  -9   6   68.09   13.80
  -2  -9   6   75.09   15.90
   1   9  -6   51.79   23.30
   1   9  -6   81.59   12.90
   1   9  -6   79.19   12.10
  -1  -9   6  104.79   21.10
  -1  -9   6   79.19   12.10
  -1  -9   6   67.69   14.50
  -1  -9   6   67.49   11.50
   0   9  -6   13.50    6.70
   0   9  -6   13.20    8.40
   0   9  -6   -4.30   18.10
   0  -9   6   22.60   17.80
   0  -9   6   14.10   10.70
   0  -9   6   19.30    7.50
   0  -9   6   16.30    6.70
  -1   9  -6   63.19   10.30
  -1   9  -6   68.19   10.60
  -1   9  -6   86.99   25.00
   1  -9   6   73.49   10.60
   1  -9   6   66.49   10.40
   1  -9   6   58.19   21.20
   1  -9   6   74.39   15.20
  -2   9  -6   -0.70    5.70
  -2   9  -6   10.10    6.60
   2  -9   6   11.30    6.80
   2  -9   6   11.40   11.70
   2  -9   6    9.70    6.20
   2  -9   6    8.90   12.70
   2  -9   6   11.70   20.00
   3  -9   6   74.69   10.80
   3  -9   6   81.69   11.70
   3  -9   6   61.09   14.20
   3  -9   6   64.89   25.00
   3   8  -6  142.49   20.50
   3   8  -6  160.78   14.80
  -3  -8   6  154.38   18.70
  -3  -8   6  173.98   18.20
  -3  -8   6  150.28   17.00
   2   8  -6   16.50    6.70
   2   8  -6   18.10   20.00
   2   8  -6    4.00    7.30
  -2  -8   6   19.00    8.30
  -2  -8   6   26.50    8.50
  -2  -8   6   20.30    9.80
  -2  -8   6   16.40   15.70
   1   8  -6    4.20    5.40
   1   8  -6   -1.10    6.50
  -1  -8   6   -4.10    9.10
  -1  -8   6   -1.20    5.20
  -1  -8   6   -3.10   14.60
  -1  -8   6   -4.90    5.40
   0   8  -6  125.19   14.20
   0  -8   6  138.19   12.90
   0  -8   6  114.69   22.70
   0  -8   6  101.89   17.00
   0  -8   6  106.39   12.70
   1  -8   6   98.49   23.00
   1  -8   6   90.89   16.10
   1  -8   6   96.39   12.10
   1  -8   6  104.49   11.20
  -2   8  -6  158.68   14.60
   2  -8   6  169.48   14.20
   2  -8   6  150.98   29.00
   2  -8   6  147.79   17.60
   2  -8   6  169.88   13.40
  -3   8  -6   31.40    8.10
  -3   8  -6   22.80    7.20
   3  -8   6   14.40   21.60
   3  -8   6   10.40   10.50
   3  -8   6   31.50    8.00
   3  -8   6   10.40    6.70
   3   7  -6  136.49   18.00
   3   7  -6  208.18   33.70
   3   7  -6  110.99   16.70
  -3  -7   6  140.19   17.40
  -3  -7   6  107.79   15.00
  -3  -7   6  154.78   19.30
   2   7  -6   12.20    8.20
   2   7  -6    3.50    4.40
  -2  -7   6   -2.20    5.50
  -2  -7   6   -6.60    7.40
  -2  -7   6    2.90    6.10
  -2  -7   6   13.20   14.80
   1   7  -6   16.00    8.10
   1   7  -6   35.10   17.40
   1   7  -6   10.10    5.20
  -1  -7   6   17.50    6.80
  -1  -7   6   18.90   10.40
  -1  -7   6   34.80    8.60
  -1  -7   6   46.00   19.40
   0   7  -6  213.78   17.90
   0   7  -6  198.48   29.20
   0   7  -6  217.88   16.00
   0  -7   6  192.38   19.50
   0  -7   6  247.48   19.30
   0  -7   6  210.88   15.50
  -1   7  -6  319.47   32.90
  -1   7  -6  330.07   21.40
  -1   7  -6  339.97   20.60
   1  -7   6  294.97   24.70
   1  -7   6  294.97   32.70
   1  -7   6  342.47   19.70
  -2   7  -6  173.08   14.40
  -2   7  -6  179.78   14.40
   2  -7   6  175.08   19.40
   2  -7   6  167.18   14.20
   2  -7   6  183.28   29.80
   2  -7   6  175.08   13.40
  -3   7  -6    2.80    6.00
  -3   7  -6   -0.20    5.60
   3  -7   6   -6.30   17.10
   3  -7   6   -1.50    8.50
   3  -7   6    6.00    6.70
   3  -7   6    3.60    5.60
  -4   7  -6   94.89   14.70
  -4   7  -6   70.69   12.00
   4  -7   6   68.59   11.20
   4  -7   6   87.09   12.20
   4   6  -6  106.69   15.00
   4   6  -6   69.99   15.30
   4   6  -6  172.18   40.30
  -4  -6   6   77.49   14.00
  -4  -6   6   97.39   15.70
  -4  -6   6   78.19   14.40
   3   6  -6   61.39   12.80
   3   6  -6   61.09   10.20
   3   6  -6   97.49   32.50
   3   6  -6   55.49   12.30
  -3  -6   6   90.19   13.40
  -3  -6   6   61.69   11.70
  -3  -6   6   45.50   11.30
   2   6  -6  402.36   35.40
   2   6  -6  339.47   24.80
  -2  -6   6  371.36   23.80
  -2  -6   6  335.27   22.80
  -2  -6   6  330.37   22.20
  -2  -6   6  358.96   34.30
   1   6  -6  232.78   18.30
   1   6  -6  211.18   27.10
   1   6  -6  194.38   15.00
  -1  -6   6  223.28   25.90
  -1  -6   6  224.78   18.90
  -1  -6   6  199.78   15.60
  -1  -6   6  199.38   15.80
   0   6  -6  104.49   11.00
   0   6  -6   80.79   21.30
   0   6  -6  124.59   13.40
   0  -6   6  127.09   21.30
   0  -6   6  107.79   11.10
   0  -6   6   96.69   14.50
   0  -6   6   99.49   11.40
  -1   6  -6  268.17   18.90
  -1   6  -6  258.37   30.00
  -1   6  -6  271.37   18.40
   1  -6   6  278.97   29.70
   1  -6   6  255.67   16.60
   1  -6   6  256.77   17.10
  -2   6  -6   19.40    6.80
  -2   6  -6   11.40    5.50
   2  -6   6   10.00   17.80
   2  -6   6   12.80    8.90
   2  -6   6   15.20    7.50
   2  -6   6   13.60    5.80
  -3   6  -6  120.99   17.90
   3  -6   6  104.39   11.40
   3  -6   6   83.69   12.20
   3  -6   6   98.19   25.60
  -4   6  -6    1.70    6.50
  -4   6  -6    7.50    5.80
   4  -6   6    3.90    7.10
   4  -6   6    4.30    5.90
   4  -6   6   10.60   19.10
   4   5  -6   42.80   11.30
   4   5  -6   15.90    9.70
   4   5  -6   83.29   24.70
  -4  -5   6   21.10    9.30
  -4  -5   6   31.30   10.00
  -4  -5   6   17.20    8.80
   3   5  -6   23.90    8.60
   3   5  -6   29.40    7.70
   3   5  -6   37.30   10.30
  -3  -5   6   33.40    8.70
  -3  -5   6   26.60    9.50
  -3  -5   6   11.90    7.40
   2   5  -6  562.44   30.50
   2   5  -6  497.45   37.20
   2   5  -6  403.46   25.90
  -2  -5   6  510.95   28.10
  -2  -5   6  496.85   35.00
  -2  -5   6  487.25   28.10
  -2  -5   6  451.25   29.50
   1   5  -6    9.70    6.40
   1   5  -6   16.90   14.00
   1   5  -6   10.20    7.30
  -1  -5   6   16.00   13.70
  -1  -5   6   14.90    5.90
  -1  -5   6   15.10    8.80
  -1  -5   6    9.20    5.60
   0   5  -6  199.18   15.80
   0   5  -6  205.78   14.50
   0   5  -6  191.28   25.40
   0  -5   6  192.88   17.40
   0  -5   6  187.38   14.30
   0  -5   6  221.78   24.60
   0  -5   6  187.28   14.10
  -1   5  -6    2.40    4.80
  -1   5  -6    1.80   12.00
  -1   5  -6   -2.90    6.50
   1  -5   6   -1.10    4.30
   1  -5   6    0.40    4.00
   1  -5   6   -4.40    6.60
   1  -5   6   -3.90   12.30
  -2   5  -6  324.27   20.80
   2  -5   6  336.47   21.70
   2  -5   6  300.07   33.10
   2  -5   6  363.66   20.80
   2  -5   6  331.27   19.10
  -3   5  -6  360.26   20.40
  -3   5  -6  329.67   20.80
   3  -5   6  322.27   21.50
   3  -5   6  320.77   38.30
   3  -5   6  352.16   20.40
   3  -5   6  287.37   20.90
  -4   5  -6  177.98   15.10
  -4   5  -6  155.38   13.70
   4  -5   6  139.89   13.70
   4  -5   6  114.19   14.90
   4  -5   6  121.59   28.80
   4   4  -6   -2.20    8.00
   4   4  -6   -1.20    6.90
   4   4  -6   -2.30    4.80
   4   4  -6    5.40   16.80
  -4  -4   6    0.50    5.90
  -4  -4   6   -1.20    7.40
  -4  -4   6    1.30    7.20
   3   4  -6  274.87   19.40
   3   4  -6  250.57   21.20
   3   4  -6  286.17   28.50
   3   4  -6  236.88   17.80
  -3  -4   6  271.47   19.20
  -3  -4   6  308.27   20.40
  -3  -4   6  234.88   19.80
   2   4  -6   54.39   10.00
   2   4  -6   79.69   19.40
   2   4  -6   73.49   11.20
   2   4  -6   61.19   11.10
  -2  -4   6   50.29    9.10
  -2  -4   6   65.99   10.50
  -2  -4   6   65.29    9.90
   1   4  -6  357.06   20.80
   1   4  -6  423.56   31.50
   1   4  -6  382.36   23.50
  -1  -4   6  372.46   22.50
  -1  -4   6  408.36   29.90
  -1  -4   6  368.36   21.70
   0   4  -6  101.79   11.00
   0   4  -6   89.39    9.60
   0   4  -6   79.79   17.30
   0  -4   6  108.59   18.20
   0  -4   6   83.19    9.60
   0  -4   6   82.89   11.70
   0  -4   6   91.79    9.50
  -1   4  -6   94.79   10.40
  -1   4  -6  145.09   19.40
  -1   4  -6   91.49   18.40
   1  -4   6  101.19   19.10
   1  -4   6   87.19    9.20
   1  -4   6  100.99   12.40
   1  -4   6   93.89   10.10
  -2   4  -6  237.98   16.20
  -2   4  -6  234.68   16.30
   2  -4   6  269.97   18.00
   2  -4   6  230.78   15.20
   2  -4   6  253.87   28.20
   2  -4   6  229.98   16.40
  -3   4  -6    5.50    5.50
  -3   4  -6    2.50    4.40
   3  -4   6   10.90   16.40
   3  -4   6    5.70    5.00
  -4   4  -6  237.98   16.80
  -4   4  -6  220.78   17.90
   4  -4   6  217.58   16.70
   4  -4   6  217.68   33.90
   4  -4   6  197.58   18.40
  -5   4  -6   74.89   14.80
  -5   4  -6   73.99   11.80
   5  -4   6   58.99   16.00
   5   3  -6   11.90    8.50
   5   3  -6   30.00   11.30
   5   3  -6   28.20   22.80
   5   3  -6    7.90    8.70
  -5  -3   6   11.90   10.40
  -5  -3   6    1.70    7.10
  -5  -3   6    9.00    8.80
   4   3  -6   98.19   16.70
   4   3  -6  178.88   28.10
   4   3  -6  114.99   14.10
   4   3  -6  119.39   13.10
  -4  -3   6   96.89   13.50
  -4  -3   6  106.29   14.90
  -4  -3   6  124.39   14.80
   3   3  -6  180.28   16.90
   3   3  -6  160.78   13.70
   3   3  -6  181.08   24.00
   3   3  -6  156.68   14.70
  -3  -3   6  171.88   14.90
  -3  -3   6  180.08   15.80
  -3  -3   6  155.48   15.50
   2   3  -6   65.89   10.30
   2   3  -6   58.69    8.40
   2   3  -6   84.89   12.90
   2   3  -6   90.09   17.00
  -2  -3   6   56.49    9.20
  -2  -3   6   84.29   10.80
  -2  -3   6   56.89   11.20
   1   3  -6  606.24   29.90
   1   3  -6  576.34   35.50
   1   3  -6  501.65   26.80
  -1  -3   6  523.15   27.70
  -1  -3   6  575.54   34.20
  -1  -3   6  511.75   27.70
  -1  -3   6  552.44   27.50
   0   3  -6  895.91   40.40
   0   3  -6  729.13   46.30
   0   3  -6  905.71   39.80
   0  -3   6  811.22   40.00
   0  -3   6  855.21   45.40
   0  -3   6  887.41   39.40
   0  -3   6  851.71   38.90
  -1   3  -6  511.45   35.60
  -1   3  -6  497.35   26.80
  -1   3  -6  532.15   27.50
   1  -3   6  507.85   27.90
   1  -3   6  580.44   35.20
   1  -3   6  540.15   26.90
   1  -3   6  497.45   25.70
  -2   3  -6  112.09   11.20
  -2   3  -6  130.09   11.00
   2  -3   6  122.79   10.40
   2  -3   6  121.19   12.70
   2  -3   6  135.29   12.50
   2  -3   6  118.39   27.80
  -3   3  -6  475.05   28.60
  -3   3  -6  589.94   28.30
   3  -3   6  565.24   28.40
   3  -3   6  491.65   41.10
   3  -3   6  550.04   29.80
  -4   3  -6    0.70    5.10
  -4   3  -6    1.40    9.50
   4  -3   6    6.40   17.30
   4  -3   6    5.20    6.90
   4  -3   6    7.30    6.10
  -5   3  -6  137.19   15.10
  -5   3  -6   92.89   13.30
   5  -3   6   69.89   25.70
   5  -3   6  105.49   16.90
   5  -3   6   97.69   15.00
   5   2  -6   84.89   16.10
   5   2  -6  120.39   16.50
   5   2  -6  176.48   31.40
   5   2  -6  160.98   16.70
  -5  -2   6  118.49   16.50
  -5  -2   6   91.59   14.30
  -5  -2   6  116.29   15.50
   4   2  -6   41.70   19.50
   4   2  -6   45.50    9.90
   4   2  -6   23.10    8.50
   4   2  -6   48.00   11.20
  -4  -2   6   31.50    9.90
  -4  -2   6   46.70    9.80
  -4  -2   6   32.20    9.10
   3   2  -6    6.80    6.70
   3   2  -6   11.50   12.10
   3   2  -6    8.00    6.40
   3   2  -6    3.60    5.50
  -3  -2   6    1.60    6.50
  -3  -2   6    7.80    5.80
  -3  -2   6   -0.80    6.00
   2   2  -6  328.37   19.70
   2   2  -6  342.47   26.20
   2   2  -6  356.66   19.90
   2   2  -6  367.76   22.50
  -2  -2   6  360.86   20.30
  -2  -2   6  352.56   21.20
  -2  -2   6  379.16   20.30
   1   2  -6   46.50    6.60
   1   2  -6   55.99    8.80
   1   2  -6   56.89   12.60
  -1  -2   6   52.19    7.80
  -1  -2   6   48.40    7.80
  -1  -2   6   73.79   14.50
  -1  -2   6   55.69    7.40
   0   2  -6  468.05   23.60
   0   2  -6  482.55   24.20
   0   2  -6  416.26   29.90
   0  -2   6  458.15   29.10
   0  -2   6  458.95   23.20
   0  -2   6  446.66   24.70
   0  -2   6  458.75   23.00
  -1   2  -6  184.98   20.90
  -1   2  -6  187.98   13.20
  -1   2  -6  187.38   13.10
   1  -2   6  187.58   14.70
   1  -2   6  188.08   13.00
   1  -2   6  163.08   11.70
   1  -2   6  195.98   20.20
  -2   2  -6  628.74   29.90
  -2   2  -6  583.94   30.90
   2  -2   6  607.34   29.70
   2  -2   6  605.84   31.00
   2  -2   6  636.14   31.20
   2  -2   6  641.04   40.00
  -3   2  -6  294.87   17.30
  -3   2  -6  195.68   23.00
   3  -2   6  280.97   30.60
   3  -2   6  254.87   17.00
   3  -2   6  282.47   18.90
   3  -2   6  252.67   18.00
  -4   2  -6  143.19   13.30
   4  -2   6  147.59   29.60
   4  -2   6   89.69   14.10
   4  -2   6  140.09   14.80
   4  -2   6  148.19   13.50
  -5   2  -6   22.90    8.80
  -5   2  -6   25.60    8.20
   5  -2   6   33.40    9.80
   5  -2   6   17.70   12.30
   5  -2   6   15.30   19.80
   5   1  -6   69.09   12.70
   5   1  -6   47.40   10.40
   5   1  -6   30.70   10.70
   5   1  -6   66.49   21.00
  -5  -1   6   69.89   12.20
  -5  -1   6   49.40   11.10
   4   1  -6    7.20    6.60
   4   1  -6   17.70    9.20
  -4  -1   6    7.40    7.20
  -4  -1   6    8.00    7.40
  -4  -1   6   12.90    7.00
   3   1  -6  422.86   23.80
   3   1  -6  467.95   27.10
   3   1  -6  419.96   23.10
   3   1  -6  416.66   32.40
  -3  -1   6  458.65   24.10
  -3  -1   6  440.66   24.70
   2   1  -6   94.49    9.40
   2   1  -6   95.29   12.10
   2   1  -6   88.89   15.60
   2   1  -6   91.89    9.20
  -2  -1   6   99.09    9.90
  -2  -1   6   94.39    9.70
  -2  -1   6  109.39   10.60
   1   1  -6  634.04   35.30
   1   1  -6  647.64   30.40
   1   1  -6  669.43   32.30
  -1  -1   6  653.63   30.00
  -1  -1   6  660.53   30.60
  -1  -1   6  624.34   31.10
  -1  -1   6  649.93   35.80
   0   1  -6  179.38   12.60
   0   1  -6  162.88   19.50
   0   1  -6  167.18   12.00
   0  -1   6  183.58   18.40
   0  -1   6  183.28   11.90
   0  -1   6  163.28   14.00
   0  -1   6  166.68   11.80
  -1   1  -6  691.23   40.80
  -1   1  -6  761.72   34.00
  -1   1  -6  744.33   34.70
   1  -1   6  735.13   34.30
   1  -1   6  743.23   35.10
   1  -1   6  726.13   39.90
   1  -1   6  715.13   33.50
  -2   1  -6   37.70    8.30
  -2   1  -6   27.50    6.50
  -2   1  -6   39.80    6.60
   2  -1   6   31.40   12.90
   2  -1   6   29.60    6.00
   2  -1   6   34.00    6.90
   2  -1   6   22.10    7.20
  -3   1  -6   11.20    5.60
  -3   1  -6    4.60    6.90
  -3   1  -6    9.90    5.10
   3  -1   6   -5.90    5.40
   3  -1   6    8.10    5.90
   3  -1   6    3.00    5.00
  -4   1  -6  409.36   23.20
   4  -1   6  397.16   24.80
   4  -1   6  414.36   23.80
   4  -1   6  299.17   25.60
  -5   1  -6    6.80    6.30
   5  -1   6    2.70    6.80
   5  -1   6    7.90   11.70
   5  -1   6  -11.80   15.00
   5   0  -6    7.90    8.10
   5   0  -6   28.30   11.10
   5   0  -6   23.10    8.50
   5   0  -6   20.60   17.40
  -5   0   6   39.90   11.20
   4   0  -6  250.47   21.00
   4   0  -6  241.98   18.00
  -4   0   6  300.67   20.10
  -4   0   6  274.67   19.50
   3   0  -6   44.70    7.80
   3   0  -6   49.80    7.80
   3   0  -6   71.49   20.70
   3   0  -6   60.69   10.50
  -3   0   6   40.70    8.60
  -3   0   6   85.39   10.10
  -3   0   6   53.29    8.70
   2   0  -6   31.10   10.00
   2   0  -6   33.30    7.50
   2   0  -6   20.10    5.10
   2   0  -6   32.50    6.40
  -2   0   6   26.00    6.30
  -2   0   6   35.70    6.60
  -2   0   6   26.10    5.90
  -2   0   6   31.10    7.80
   1   0  -6  104.79   10.40
   1   0  -6   93.79    8.30
   1   0  -6  104.09   14.50
  -1   0   6  103.69    9.20
  -1   0   6   97.99   14.10
  -1   0   6  103.29    8.80
  -1   0   6   82.99    8.30
  -1   0   6   90.79   11.10
   0   0  -6  509.65   24.10
   0   0  -6  479.05   23.80
   0   0  -6  438.56   28.30
   0   0   6  458.95   23.20
   0   0   6  491.45   23.50
   0   0   6  482.15   24.70
   0   0   6  472.55   27.70
  -1   0  -6 2498.85  103.79
  -1   0  -6 2403.16  104.59
  -1   0  -6 2631.74  105.09
  -1   0  -6 2365.66  109.19
   1   0   6 2443.36  108.09
   1   0   6 2522.85  104.69
   1   0   6 2495.05  104.99
   1   0   6 2577.94  103.89
  -2   0  -6  842.42   38.30
  -2   0  -6  835.52   37.90
  -2   0  -6  826.72   39.40
   2   0   6  735.63   37.70
   2   0   6  874.31   39.50
   2   0   6  821.12   45.30
   2   0   6  858.31   39.30
  -3   0  -6  132.29   12.10
  -3   0  -6  128.99   11.00
  -3   0  -6  107.89   11.40
   3   0   6   90.89   12.10
   3   0   6  119.69   21.10
   3   0   6  101.09   12.10
   3   0   6  124.49   13.50
   3   0   6  103.39   10.70
   4   0   6   26.10    7.70
   4   0   6   33.10   17.90
   4   0   6   17.00    7.80
   5   0   6  317.47   38.40
   5   0   6  281.77   24.60
   5   0   6  323.37   24.40
   5   0   6  301.17   22.30
   5  -1  -6   54.59   11.10
   5  -1  -6   46.30   11.80
   5  -1  -6   62.99   11.90
  -5   1   6   56.39   11.80
   4  -1  -6   95.69   11.90
   4  -1  -6   98.59   11.30
   4  -1  -6   99.79   14.00
  -4   1   6   97.59   12.60
   3  -1  -6    6.60    5.90
   3  -1  -6    3.40    4.50
   3  -1  -6   -2.40    4.90
  -3   1   6    6.50    5.10
  -3   1   6    8.30    5.10
  -3   1   6   10.60    5.70
   2  -1  -6  190.78   14.00
   2  -1  -6  162.08   10.70
   2  -1  -6  184.38   16.30
   2  -1  -6  204.38   12.50
  -2   1   6  201.18   13.70
  -2   1   6  175.38   12.10
  -2   1   6  186.68   13.20
   1  -1  -6  115.49   13.80
   1  -1  -6  129.99   10.90
   1  -1  -6  125.89    9.40
  -1   1   6  138.99   11.60
  -1   1   6  133.49   10.10
  -1   1   6  122.89   14.60
   0  -1  -6 1731.33   72.89
   0  -1  -6 1786.82   73.19
   0  -1  -6 1761.72   73.49
   0  -1  -6 1598.44   75.19
   0   1   6 1733.63   72.39
   0   1   6 1656.33   73.19
   0   1   6 1736.43   72.59
  -1  -1  -6  309.57   22.40
  -1  -1  -6  357.26   18.60
  -1  -1  -6  336.27   18.40
  -1  -1  -6  322.97   17.10
   1   1   6  349.87   19.50
   1   1   6  321.27   17.20
   1   1   6  301.07   28.60
   1   1   6  344.47   18.30
  -2  -1  -6 2072.19   92.49
  -2  -1  -6 2248.08   91.39
  -2  -1  -6 2233.88   91.09
   2   1   6 2082.19   91.29
   2   1   6 2095.59   96.69
   2   1   6 2136.59   92.39
   2   1   6 2227.78   92.49
  -3  -1  -6  134.09   12.80
  -3  -1  -6  143.39   11.90
  -3  -1  -6  133.09   12.40
   3   1   6  160.18   21.00
   3   1   6  121.79   11.70
   3   1   6  118.19   13.20
   3   1   6  138.59   13.50
   3   1   6  148.79   13.40
  -4  -1  -6   67.89   10.10
  -4  -1  -6   83.29   11.50
  -4  -1  -6   61.59   11.10
   4   1   6   62.19   11.40
   4   1   6   85.39   22.20
  -5  -1  -6  154.48   17.50
  -5  -1  -6  144.49   15.30
   5   1   6  127.49   18.90
   5   1   6  136.09   16.00
   5   1   6  160.18   31.80
   5   1   6  134.29   16.70
   5  -2  -6  183.68   16.40
   5  -2  -6  189.38   19.10
   5  -2  -6  204.88   17.00
  -5   2   6  170.48   17.90
   4  -2  -6   32.80    9.20
   4  -2  -6   36.10    8.20
   4  -2  -6   39.40    8.00
  -4   2   6   23.90    7.40
   3  -2  -6  215.08   16.40
   3  -2  -6  220.78   14.40
  -3   2   6  199.68   15.60
  -3   2   6  226.18   14.90
   2  -2  -6   -0.50    3.20
   2  -2  -6   -0.20    4.20
  -2   2   6    4.10    5.10
  -2   2   6   -3.50    3.60
   1  -2  -6    4.00    6.60
   1  -2  -6    2.10    4.20
   1  -2  -6    4.00    3.50
   1  -2  -6   13.80    6.70
  -1   2   6    5.30    3.90
  -1   2   6    6.40    3.50
  -1   2   6    6.10    5.50
   0  -2  -6 1327.27   56.49
   0  -2  -6 1224.18   58.09
   0  -2  -6 1420.06   57.09
   0   2   6 1302.77   56.09
   0   2   6 1372.36   56.59
   0   2   6 1362.96   57.49
   0   2   6 1213.78   57.19
  -1  -2  -6  616.44   29.20
  -1  -2  -6  614.14   28.00
  -1  -2  -6  641.44   29.40
   1   2   6  578.94   30.30
   1   2   6  615.74   30.10
   1   2   6  574.14   34.90
   1   2   6  590.64   27.90
  -2  -2  -6 1381.56   61.89
  -2  -2  -6 1493.25   61.29
  -2  -2  -6 1426.26   60.29
   2   2   6 1357.36   64.59
   2   2   6 1399.36   61.49
   2   2   6 1332.67   60.49
   2   2   6 1358.06   61.89
   2   2   6 1351.96   60.59
  -3  -2  -6  119.69   11.20
  -3  -2  -6  122.59   12.20
  -3  -2  -6  124.39   12.10
   3   2   6  121.99   13.00
   3   2   6  122.79   12.20
   3   2   6   98.39   10.60
   3   2   6   93.49   11.90
   3   2   6  117.79   18.50
  -4  -2  -6  507.75   28.50
  -4  -2  -6  531.25   28.40
  -4  -2  -6  459.95   29.80
   4   2   6  576.94   41.20
   4   2   6  517.25   31.80
  -5  -2  -6   -4.10    6.00
  -5  -2  -6    0.10    7.20
   5   2   6    7.30    9.10
   5   2   6    4.10    7.10
   5   2   6    4.60    6.90
   5   2   6    9.10   19.60
   5  -3  -6   19.80    9.40
   5  -3  -6   24.30    8.70
   5  -3  -6   29.40    9.50
  -5   3   6   24.10    9.50
   4  -3  -6  390.96   21.80
   4  -3  -6  348.27   20.40
   4  -3  -6  341.17   23.90
  -4   3   6  359.06   22.00
   3  -3  -6  114.49   10.20
   3  -3  -6  103.89   11.70
  -3   3   6   97.19   11.30
  -3   3   6  105.79   10.30
   2  -3  -6    1.50    4.20
   2  -3  -6    9.50    3.90
  -2   3   6    3.40    3.30
  -2   3   6    2.20    3.80
   1  -3  -6  752.62   37.90
   1  -3  -6  654.03   31.20
   1  -3  -6  665.83   30.60
  -1   3   6  654.23   31.10
  -1   3   6  676.03   30.20
  -1   3   6  683.03   31.70
   0  -3  -6  546.55   25.20
   0  -3  -6  519.15   24.30
   0  -3  -6  519.05   25.60
   0   3   6  533.15   26.40
   0   3   6  501.35   24.50
   0   3   6  518.15   24.20
  -1  -3  -6 2697.53  110.09
  -1  -3  -6 2621.24  110.29
  -1  -3  -6 2617.64  108.59
   1   3   6 2759.42  109.99
   1   3   6 2628.64  111.19
   1   3   6 2533.35  108.29
   1   3   6 2550.54  108.79
  -2  -3  -6  145.09   12.00
  -2  -3  -6  176.08   11.60
  -2  -3  -6  163.98   13.10
   2   3   6  162.08   14.30
   2   3   6  175.68   12.70
   2   3   6  150.18   11.40
   2   3   6  144.29   12.20
  -3  -3  -6  233.28   15.70
  -3  -3  -6  226.48   16.90
  -3  -3  -6  238.08   17.40
   3   3   6  198.78   16.50
   3   3   6  241.68   18.50
   3   3   6  263.87   23.40
   3   3   6  262.57   17.80
   3   3   6  225.88   16.00
  -4  -3  -6   -0.60    6.70
  -4  -3  -6   -3.50    4.60
  -4  -3  -6   -8.50    4.30
   4   3   6   -1.80    5.80
  -5  -3  -6   63.29   13.40
  -5  -3  -6   97.29   13.40
  -5  -3  -6   97.69   14.20
   5   3   6   83.99   14.80
   5   3   6  102.09   15.40
   5   3   6   76.99   13.80
   5  -4  -6   44.40   11.20
   5  -4  -6   95.39   13.20
  -5   4   6   70.69   12.80
  -5   4   6   73.09   11.80
   4  -4  -6  135.79   12.30
   4  -4  -6  142.79   14.70
   4  -4  -6  157.68   13.00
   3  -4  -6  221.88   16.10
   3  -4  -6  233.48   14.30
  -3   4   6  211.68   14.10
  -3   4   6  206.28   15.10
   2  -4  -6  688.43   32.70
   2  -4  -6  684.63   31.40
  -2   4   6  690.43   32.20
  -2   4   6  704.43   31.30
   1  -4  -6   83.19   11.50
   1  -4  -6   91.79    8.00
   1  -4  -6  104.29    8.50
  -1   4   6  105.09    8.20
  -1   4   6   96.49    7.10
  -1   4   6   95.19    9.80
   0  -4  -6 1089.99   47.00
   0  -4  -6 1101.29   45.80
   0  -4  -6 1028.00   44.80
   0   4   6 1023.40   44.70
   0   4   6 1032.20   47.60
   0   4   6 1021.20   45.20
  -1  -4  -6  459.15   21.80
  -1  -4  -6  464.25   24.40
  -1  -4  -6  483.75   30.20
   1   4   6  479.95   22.90
   1   4   6  439.76   21.90
   1   4   6  446.46   22.20
   1   4   6  448.76   25.30
  -2  -4  -6 2225.18   93.69
  -2  -4  -6 2218.28   95.39
  -2  -4  -6 2231.78   93.89
  -2  -4  -6 2332.97   95.99
   2   4   6 2124.79   94.09
   2   4   6 2354.16   95.69
   2   4   6 2149.88   93.89
   2   4   6 2164.78   96.49
  -3  -4  -6  208.98   16.30
  -3  -4  -6  246.58   17.40
  -3  -4  -6  243.28   17.60
   3   4   6  224.28   16.90
   3   4   6  214.88   16.50
   3   4   6  229.48   19.00
  -4  -4  -6   41.60   10.00
  -4  -4  -6   34.20    9.50
   4   4   6   37.90    9.00
   4   4   6   26.70    7.80
  -5  -4  -6   54.19   11.20
  -5  -4  -6   33.50    9.90
  -5  -4  -6   36.30    8.90
   5   4   6   48.00   11.20
   5   4   6   47.70   11.30
   5   4   6   15.70    9.90
   5  -5  -6  105.39   13.30
   5  -5  -6   80.29   13.10
  -5   5   6   86.69   12.40
  -5   5   6   82.89   13.30
   4  -5  -6   82.89   10.70
   4  -5  -6   52.09   10.00
   3  -5  -6   70.89    8.50
   3  -5  -6   65.09    9.40
  -3   5   6   45.70    7.20
   2  -5  -6   49.60    6.80
   2  -5  -6   57.69    6.60
  -2   5   6   49.30    6.50
  -2   5   6   50.89    5.90
   1  -5  -6  913.81   39.70
   1  -5  -6  864.31   38.30
  -1   5   6  854.71   37.40
  -1   5   6  847.72   37.70
  -1   5   6  915.01   40.70
   0  -5  -6  303.27   17.70
   0  -5  -6  274.17   14.90
   0  -5  -6  312.67   14.50
   0   5   6  267.37   17.90
   0   5   6  299.07   14.80
   0   5   6  265.07   14.10
  -1  -5  -6  110.19    9.20
  -1  -5  -6  110.09   11.20
  -1  -5  -6  108.69    8.20
  -1  -5  -6   95.09    8.50
   1   5   6   99.59    8.80
   1   5   6   96.89   12.00
   1   5   6  107.69    8.90
   1   5   6  105.09    8.20
  -2  -5  -6  376.56   21.40
  -2  -5  -6  374.16   22.40
  -2  -5  -6  375.76   20.50
  -2  -5  -6  370.36   19.80
   2   5   6  364.66   23.60
   2   5   6  358.46   20.40
   2   5   6  383.36   20.30
   2   5   6  399.66   21.60
  -3  -5  -6  162.68   12.60
  -3  -5  -6  137.79   13.60
  -3  -5  -6  142.99   15.00
  -3  -5  -6  144.89   13.30
   3   5   6  147.69   13.80
   3   5   6  163.48   14.30
  -4  -5  -6  378.26   24.90
  -4  -5  -6  367.56   25.50
  -4  -5  -6  384.26   23.50
   4   5   6  360.66   23.40
   4   5   6  405.16   26.00
  -5  -5  -6   38.20   10.60
  -5  -5  -6   40.50    9.80
  -5  -5  -6   35.20   10.00
   5   5   6   33.50   13.20
   5   5   6   49.90   11.20
   5   5   6   46.20   10.40
   5  -6  -6   -2.90    6.30
   5  -6  -6    0.30    6.00
  -5   6   6    5.00    5.90
  -5   6   6    2.10    8.40
   4  -6  -6  113.99   12.90
   4  -6  -6  127.69   11.80
  -4   6   6  123.49   11.20
  -4   6   6  121.59   12.50
   3  -6  -6  835.42   37.70
   3  -6  -6  884.01   39.70
  -3   6   6  774.92   38.20
   1  -6  -6  361.46   19.80
  -1   6   6  355.66   20.60
   0  -6  -6  733.83   31.90
   0  -6  -6  786.02   31.80
   0  -6  -6  724.73   32.40
   0  -6  -6  735.63   35.50
   0   6   6  730.13   36.40
   0   6   6  719.43   31.60
   0   6   6  686.13   32.70
  -1  -6  -6  394.56   22.80
  -1  -6  -6  392.86   19.80
  -1  -6  -6  408.16   19.20
  -1  -6  -6  399.86   20.30
   1   6   6  384.46   19.30
   1   6   6  393.06   24.10
   1   6   6  375.76   19.60
   1   6   6  359.76   19.60
  -2  -6  -6   36.70    6.60
  -2  -6  -6   26.50    8.10
  -2  -6  -6   39.90    7.90
  -2  -6  -6   33.20    7.00
   2   6   6   35.20    7.60
   2   6   6   22.90    6.30
  -3  -6  -6 1316.87   58.79
  -3  -6  -6 1297.17   59.19
  -3  -6  -6 1319.67   61.59
  -3  -6  -6 1287.97   60.69
   3   6   6 1313.87   60.79
   3   6   6 1250.47   58.59
  -4  -6  -6    0.60    4.50
  -4  -6  -6    0.10    8.50
  -4  -6  -6   -6.90    5.10
  -4  -6  -6   -2.40    5.90
   4   6   6   -1.10    5.40
   4   6   6    0.60    5.90
  -5  -6  -6   27.90   10.50
  -5  -6  -6    3.30    5.70
  -5  -6  -6    8.40    8.50
   5   6   6   10.40    8.30
   5   6   6    0.70    6.90
   5   6   6    0.00    9.00
   5  -7  -6    5.30    6.50
   5  -7  -6   -2.40    7.10
  -5   7   6    1.00    9.00
  -5   7   6    1.20    4.80
   4  -7  -6  137.49   13.00
   4  -7  -6  115.19   11.10
  -4   7   6  117.39   10.40
  -4   7   6  128.69   12.60
   3  -7  -6    4.20    4.20
   1  -7  -6   40.80    7.70
   0  -7  -6   85.89    8.80
   0  -7  -6  105.49   11.20
   0   7   6   88.99    8.50
  -1  -7  -6    2.20    3.60
  -1  -7  -6    4.30    4.70
  -1  -7  -6    3.80    5.80
  -1  -7  -6    1.80    3.00
   1   7   6    1.90    3.50
   1   7   6    7.50    4.80
  -2  -7  -6  651.13   33.00
  -2  -7  -6  624.54   37.70
  -2  -7  -6  646.24   35.40
  -2  -7  -6  700.13   32.90
   2   7   6  635.54   32.20
   2   7   6  656.73   31.60
   2   7   6  696.53   35.80
  -3  -7  -6   98.69   12.00
  -3  -7  -6   85.79   11.20
  -3  -7  -6  112.09   14.20
  -3  -7  -6  114.59   14.70
   3   7   6  103.49   13.70
   3   7   6  134.69   16.00
   3   7   6   88.49   10.30
  -4  -7  -6   10.80    8.80
  -4  -7  -6    8.80    7.40
  -4  -7  -6   12.30    6.00
  -4  -7  -6   -0.70    5.90
   4   7   6    8.50    6.90
   4   7   6    4.90    8.20
  -5  -7  -6  135.09   17.30
  -5  -7  -6  106.39   15.10
  -5  -7  -6  116.19   18.10
   5   7   6  109.39   15.90
   5   7   6  147.99   20.20
   5   7   6  110.89   17.10
   4  -8  -6    2.50    5.40
   1  -8  -6  186.98   14.60
   0  -8  -6  103.89    9.40
   0  -8  -6   98.69   12.00
  -1  -8  -6   60.39    7.60
  -1  -8  -6   65.69    7.10
  -1  -8  -6   59.39    8.90
   1   8   6   64.59    8.80
   1   8   6   52.39    7.10
   1   8   6   63.39    6.70
  -2  -8  -6  674.73   31.70
  -2  -8  -6  681.13   33.40
  -2  -8  -6  606.64   34.40
  -2  -8  -6  641.54   36.10
   2   8   6  667.43   31.40
   2   8   6  659.83   33.00
   2   8   6  631.44   33.60
  -3  -8  -6   58.89    9.10
  -3  -8  -6   52.29   12.10
  -3  -8  -6   70.69   11.50
  -3  -8  -6   82.59   15.80
   3   8   6   63.79   11.60
   3   8   6   70.09   12.20
   3   8   6   66.99    9.40
  -4  -8  -6  305.67   21.20
  -4  -8  -6  324.07   24.10
  -4  -8  -6  302.27   22.30
  -4  -8  -6  332.67   25.40
   4   8   6  300.67   22.90
   4   8   6  357.06   24.50
   4   8   6  321.87   21.70
  -5  -8  -6   -0.70    5.10
  -5  -8  -6   -3.20    6.50
  -5  -8  -6   -4.10    8.40
  -5  -8  -6    0.10    8.20
   5   8   6    2.10    7.20
   1  -9  -6  341.57   18.90
   1  -9  -6  340.77   21.60
   0  -9  -6   31.20    7.10
   0  -9  -6   34.90    9.90
  -1  -9  -6  432.16   26.80
  -1  -9  -6  433.06   20.70
  -1  -9  -6  414.36   21.90
  -1  -9  -6  440.56   23.50
   1   9   6  411.76   23.00
   1   9   6  398.16   20.90
  -2  -9  -6   19.20    7.90
  -2  -9  -6   15.00    5.30
  -2  -9  -6   16.60    6.40
   2   9   6   13.30    5.70
   2   9   6   17.70    5.40
  -3  -9  -6  241.28   19.30
  -3  -9  -6  255.57   17.50
  -3  -9  -6  257.47   19.10
  -3  -9  -6  245.48   21.80
   3   9   6  293.97   20.10
  -4  -9  -6  121.19   14.50
  -4  -9  -6  122.79   19.00
  -4  -9  -6  112.99   12.90
  -4  -9  -6  135.59   15.70
   4   9   6  121.49   16.70
   4   9   6  149.99   21.80
   3 -10  -6   26.30   20.40
   2 -10  -6  366.16   34.30
   1 -10  -6  310.47   18.50
   1 -10  -6  297.27   21.10
   0 -10  -6  222.08   15.80
   0 -10  -6  231.28   19.10
  -1 -10  -6  163.78   11.10
  -1 -10  -6  154.18   11.70
  -1 -10  -6  158.68   14.40
  -1 -10  -6  164.98   17.30
   1  10   6  167.38   14.70
  -2 -10  -6  556.64   35.00
  -2 -10  -6  721.93   37.80
  -2 -10  -6  587.04   31.60
  -2 -10  -6  578.04   35.90
   2  10   6  622.34   31.40
   2  10   6  594.84   32.10
   2  10   6  581.04   29.20
  -3 -10  -6  239.68   21.80
  -3 -10  -6  244.38   18.90
  -3 -10  -6  236.58   19.00
  -3 -10  -6  215.68   16.50
   3  10   6  227.88   19.20
   3  10   6  223.28   16.40
   3  10   6  253.97   19.00
  -4 -10  -6   31.30   10.10
  -4 -10  -6   21.10    7.40
  -4 -10  -6   51.79   12.00
  -4 -10  -6   18.60   10.90
   4  10   6   18.20    8.30
   4  10   6   27.60    9.70
   4  10   6   18.00    8.00
   3 -11  -6  167.28   31.00
   2 -11  -6  108.99   23.40
   2 -11  -6  108.09   12.50
   1 -11  -6   68.69   12.60
   1 -11  -6   85.89   11.20
   0 -11  -6  480.05   27.50
   0 -11  -6  511.15   32.70
  -1 -11  -6  270.17   22.40
  -1 -11  -6  267.27   18.90
   1  11   6  254.67   18.90
  -2 -11  -6   38.00    9.90
  -2 -11  -6   52.79    9.00
  -2 -11  -6   55.19   14.20
  -2 -11  -6   66.79    9.30
   2  11   6   64.49    8.10
   2  11   6   35.40    7.50
  -3 -11  -6    4.80    8.30
  -3 -11  -6   -1.60    5.60
  -3 -11  -6    2.30    4.80
  -3 -11  -6    1.40    7.10
   3  11   6    0.40    4.90
   3  11   6    1.60    7.90
   3  11   6    3.00    5.40
  -4 -11  -6  247.38   21.60
  -4 -11  -6  241.88   21.10
  -4 -11  -6  213.78   23.90
  -4 -11  -6  233.88   18.80
   4  11   6  275.07   21.90
   3 -12  -6   26.90    9.30
   3 -12  -6   67.49   22.50
   2 -12  -6   12.70    8.20
   2 -12  -6   15.50   18.60
   1 -12  -6  204.78   16.90
   1 -12  -6  197.68   19.90
   0 -12  -6  164.88   18.50
   0 -12  -6  152.48   14.90
  -1 -12  -6   24.80    9.10
  -1 -12  -6   24.20   11.10
  -2 -12  -6    5.90    8.80
  -2 -12  -6   10.00    7.90
  -2 -12  -6    5.00    4.50
   2  12   6    0.90    4.50
   2  12   6   10.20    8.50
  -3 -12  -6  130.89   15.60
  -3 -12  -6  136.69   12.90
  -3 -12  -6  134.09   14.30
  -3 -12  -6  143.89   23.80
   3  12   6  123.09   12.20
   3  12   6  130.99   13.80
   3  12   6  149.99   16.50
   2 -13  -6  156.38   26.80
   1 -13  -6   34.70   11.60
   0 -13  -6  114.79   14.10
   0 -13  -6  113.59   18.90
  -1 -13  -6   -2.40    8.70
  -1 -13  -6   -8.80    6.70
  -2 -13  -6  168.88   14.50
  -2 -13  -6  193.48   22.00
  -2 -13  -6  167.88   13.20
  -2 -13  -6  153.88   17.10
   2  13   6  200.48   21.20
   1 -14  -6   10.90   11.00
   1 -14  -6   16.90    8.60
   0 -14  -6   83.99   16.70
   0 -14  -6   85.09   13.90
  -1 -14  -6   43.40   13.50
  -1 -14  -6   33.40   10.50
   1  10  -7   18.80    9.40
   1  10  -7   35.30   25.40
  -1 -10   7   14.20    9.90
   0  10  -7   53.59   10.90
   0  10  -7  107.89   28.40
   0 -10   7   49.90   21.10
   0 -10   7   74.19   16.50
   0 -10   7   57.99   10.80
  -1  10  -7   22.50   25.30
  -1  10  -7    4.90    6.30
  -1  10  -7    3.70    6.90
   1 -10   7   -0.60    6.20
   1 -10   7    2.70    6.30
   1 -10   7   -6.00   10.70
   2   9  -7   70.99   29.10
   2   9  -7   26.00   10.30
   2   9  -7   51.09   13.00
  -2  -9   7   42.90   12.40
  -2  -9   7   43.40   18.60
  -2  -9   7   30.40    9.80
   1   9  -7   25.50    9.40
   1   9  -7   27.50    7.90
   1   9  -7   53.89   30.00
  -1  -9   7   31.00   13.40
  -1  -9   7   44.40   18.80
  -1  -9   7   38.30   10.10
  -1  -9   7   36.50    9.40
   0   9  -7    2.60   21.00
   0   9  -7    6.40    7.90
   0   9  -7    0.70    6.10
   0  -9   7    5.00    6.60
   0  -9   7   -2.70   16.60
   0  -9   7    6.40   10.30
   0  -9   7    1.90    6.60
  -1   9  -7  263.97   18.70
   1  -9   7  207.38   31.30
   1  -9   7  232.58   18.10
   1  -9   7  207.78   23.20
   1  -9   7  284.87   18.30
  -2   9  -7   12.60    7.70
  -2   9  -7    2.20    6.10
   2  -9   7    5.70   13.30
   2  -9   7   14.00    7.40
   2  -9   7   15.40    7.10
   2  -9   7   -2.70   22.50
   2  -9   7    3.80   19.30
   3   8  -7   -0.60   24.20
   3   8  -7   -5.10    7.60
  -3  -8   7    2.00    8.30
  -3  -8   7   -7.90    5.40
   2   8  -7  216.58   17.40
   2   8  -7  232.08   21.20
  -2  -8   7  228.78   19.30
  -2  -8   7  184.28   19.50
  -2  -8   7  203.88   18.50
  -2  -8   7  240.38   28.50
   1   8  -7   41.90   11.10
   1   8  -7   29.20    8.20
   1   8  -7   48.10   23.60
  -1  -8   7   36.10    9.40
  -1  -8   7   66.39   11.30
  -1  -8   7   56.49   19.00
  -1  -8   7   23.00   12.30
   0   8  -7   24.60    8.80
   0   8  -7   22.10    7.30
   0   8  -7   14.30   19.90
   0  -8   7   32.50    8.50
   0  -8   7   31.90    8.50
   0  -8   7   28.20   18.40
   0  -8   7   26.30   10.80
  -1   8  -7  155.08   15.00
  -1   8  -7  159.88   17.90
  -1   8  -7  179.98   30.10
   1  -8   7  192.98   14.90
   1  -8   7  135.49   28.40
   1  -8   7  149.09   14.70
   1  -8   7  168.48   21.70
  -2   8  -7  171.48   14.70
  -2   8  -7  134.29   14.10
   2  -8   7  145.59   13.30
   2  -8   7  124.19   13.70
   2  -8   7  143.69   19.50
   2  -8   7  113.59   26.80
  -3   8  -7   12.20    9.40
  -3   8  -7   19.30    7.40
   3  -8   7    6.40    6.90
   3  -8   7   30.90    8.10
   3  -8   7   28.20   12.60
   3   7  -7   71.59   15.30
   3   7  -7   77.09   40.60
   3   7  -7   44.50    9.80
  -3  -7   7   52.69   11.30
  -3  -7   7   48.30   12.90
  -3  -7   7   43.70    9.90
   2   7  -7   -1.10    7.20
   2   7  -7   -0.70    4.90
   2   7  -7  -14.80   17.00
  -2  -7   7    5.80   10.90
  -2  -7   7   -2.80   13.80
  -2  -7   7   14.60    9.70
  -2  -7   7    5.20    6.80
   1   7  -7  218.78   19.70
   1   7  -7  226.18   20.40
  -1  -7   7  218.68   17.80
  -1  -7   7  177.38   19.70
  -1  -7   7  221.88   17.40
  -1  -7   7  273.27   28.60
   0   7  -7  414.06   26.30
   0  -7   7  395.56   23.90
   0  -7   7  379.16   27.30
   0  -7   7  390.96   34.80
   0  -7   7  420.86   23.80
  -1   7  -7   87.39   12.90
   1  -7   7   78.99   11.00
   1  -7   7   73.29   21.00
   1  -7   7   87.59   11.30
   1  -7   7   78.09   13.90
   1  -7   7   79.99   15.80
  -2   7  -7   97.59   16.60
   2  -7   7   58.19   12.70
   2  -7   7   79.09   10.50
   2  -7   7   79.69   11.50
   2  -7   7   92.19   24.70
  -3   7  -7  136.69   15.90
  -3   7  -7  135.69   13.60
   3  -7   7   93.19   26.70
   3  -7   7  130.29   13.00
   3  -7   7  120.39   15.80
   3  -7   7  106.29   14.10
   4   6  -7   53.19   14.40
   4   6  -7  146.59   17.50
  -4  -6   7  105.29   16.20
  -4  -6   7  106.89   21.40
  -4  -6   7   56.59   13.70
   3   6  -7   93.39   12.70
   3   6  -7  133.79   28.20
   3   6  -7   79.49   13.90
  -3  -6   7  112.29   15.40
  -3  -6   7  101.99   15.70
  -3  -6   7   97.29   13.60
   2   6  -7  158.88   17.10
  -2  -6   7  123.89   14.20
  -2  -6   7  148.89   23.80
  -2  -6   7  128.49   14.30
  -2  -6   7  132.19   16.10
   1   6  -7  289.67   31.60
   1   6  -7  254.17   20.20
  -1  -6   7  209.18   19.50
  -1  -6   7  281.17   30.90
  -1  -6   7  214.38   17.60
  -1  -6   7  218.78   17.20
   0   6  -7   36.50    9.60
   0   6  -7   15.00   15.20
   0   6  -7   17.70    6.60
   0  -6   7   18.90    6.50
  -1   6  -7  155.98   15.10
  -1   6  -7  202.98   27.20
  -1   6  -7  130.99   13.20
   1  -6   7  158.18   13.30
   1  -6   7  162.68   16.90
   1  -6   7  146.09   24.90
  -2   6  -7   18.50    6.30
  -2   6  -7   13.90    7.40
   2  -6   7   17.80    6.90
   2  -6   7   11.40    6.10
   2  -6   7   17.40   12.20
   2  -6   7    2.20   17.20
  -3   6  -7   61.79   10.60
  -3   6  -7   79.69   12.00
   3  -6   7   59.29   22.60
   3  -6   7   70.29   10.90
   3  -6   7   61.89   13.10
   3  -6   7  104.19   12.80
  -4   6  -7    0.50    7.00
  -4   6  -7   -3.70    5.30
   4  -6   7    3.70    6.60
   4  -6   7   -1.40    6.70
   4  -6   7    8.70   24.00
   4   5  -7   62.19   12.00
   4   5  -7  149.99   31.00
   4   5  -7   55.39   13.10
   4   5  -7   83.99   14.60
  -4  -5   7   88.09   14.20
  -4  -5   7   67.19   12.60
  -4  -5   7   58.99   11.90
   3   5  -7   25.60    7.40
   3   5  -7   32.30   12.20
   3   5  -7   69.79   21.60
   3   5  -7   36.60   10.60
  -3  -5   7   49.70   10.80
  -3  -5   7   23.70    8.10
  -3  -5   7   40.00   11.20
   2   5  -7  109.49   22.20
   2   5  -7   69.19   17.90
  -2  -5   7  108.39   20.70
  -2  -5   7   89.39   14.30
  -2  -5   7   89.49   12.70
  -2  -5   7   69.69   10.80
   1   5  -7   12.70    5.30
   1   5  -7   31.60    9.40
   1   5  -7   15.70   14.00
  -1  -5   7   14.70    6.50
  -1  -5   7   17.40    6.90
  -1  -5   7   12.60    9.10
  -1  -5   7   39.90   16.10
   0   5  -7  584.24   30.70
   0   5  -7  528.95   48.30
   0   5  -7  565.54   29.40
   0  -5   7  503.25   27.90
   0  -5   7  507.05   30.50
   0  -5   7  572.64   37.70
   0  -5   7  494.25   27.90
  -1   5  -7   65.19   19.10
  -1   5  -7   53.09    9.80
  -1   5  -7   62.79   10.00
   1  -5   7   48.80   11.30
   1  -5   7   63.89    8.90
   1  -5   7   55.29   18.40
   1  -5   7   55.59    9.10
  -2   5  -7   61.09   10.30
  -2   5  -7   80.19   11.50
   2  -5   7   59.19   20.60
   2  -5   7   66.19    9.60
   2  -5   7   63.99   12.00
  -3   5  -7    2.10    5.90
   3  -5   7    4.70    9.00
   3  -5   7   21.10    8.20
   3  -5   7    8.70   19.00
   3  -5   7   21.30    6.70
  -4   5  -7    1.70    6.70
  -4   5  -7   13.80    7.30
   4  -5   7    9.70   21.10
   4  -5   7   18.70    7.40
   4  -5   7   11.00    8.50
   4   4  -7   -1.80    8.90
   4   4  -7    9.20    6.70
   4   4  -7    9.90    8.60
   4   4  -7   34.90   24.80
  -4  -4   7   12.00    8.20
  -4  -4   7    5.80    8.10
  -4  -4   7   22.70    9.90
   3   4  -7   13.30    6.70
   3   4  -7    0.20   11.10
   3   4  -7    6.60    8.50
  -3  -4   7   -2.30    5.70
  -3  -4   7    8.30    6.40
   2   4  -7  186.88   24.80
   2   4  -7  165.88   21.10
   2   4  -7  168.48   14.00
  -2  -4   7  191.68   15.20
  -2  -4   7  159.08   15.10
  -2  -4   7  175.18   15.80
   1   4  -7  889.11   51.39
   1   4  -7  947.91   44.30
   1   4  -7  784.72   40.90
  -1  -4   7  936.71   49.30
  -1  -4   7  817.62   41.60
  -1  -4   7  828.52   41.10
   0   4  -7  395.46   23.50
   0   4  -7  366.86   22.00
   0   4  -7  336.27   31.60
   0  -4   7  394.06   21.80
   0  -4   7  477.05   33.20
   0  -4   7  379.46   26.90
   0  -4   7  383.76   21.90
  -1   4  -7  247.98   27.30
  -1   4  -7  281.57   17.60
  -1   4  -7  209.68   16.40
   1  -4   7  254.87   19.00
   1  -4   7  242.98   26.20
   1  -4   7  268.77   16.80
   1  -4   7  216.48   15.40
  -2   4  -7   83.89   20.70
  -2   4  -7   48.20    8.80
  -2   4  -7   88.79   11.40
   2  -4   7   66.39   20.20
   2  -4   7   76.49    9.60
   2  -4   7   66.29   11.80
   2  -4   7   91.09   11.80
  -3   4  -7    7.70    5.20
  -3   4  -7    0.80    5.20
   3  -4   7    0.90    8.00
   3  -4   7   10.30    6.10
   3  -4   7    5.50    6.80
   3  -4   7    4.90   16.30
  -4   4  -7  140.89   15.20
  -4   4  -7  140.29   14.00
   4  -4   7  153.68   14.30
   4  -4   7  149.39   16.40
   4  -4   7  161.78   32.50
  -5   4  -7    8.50    7.40
   5  -4   7    8.10   19.80
   5  -4   7   -3.40    7.70
   4   3  -7  283.97   31.80
   4   3  -7  191.28   20.40
   4   3  -7  207.48   17.40
   4   3  -7  222.68   18.60
  -4  -3   7  198.38   18.40
  -4  -3   7  247.18   19.70
  -4  -3   7  209.38   19.70
   3   3  -7   54.99   11.80
   3   3  -7   83.19   18.20
   3   3  -7   53.29   11.50
   3   3  -7   47.90    8.80
  -3  -3   7   65.99   11.40
  -3  -3   7   55.39   11.30
  -3  -3   7   40.70    9.60
   2   3  -7    2.00    6.50
   2   3  -7    2.60    5.70
  -2  -3   7    1.50    5.10
  -2  -3   7    8.00    6.80
  -2  -3   7    5.00    5.60
   1   3  -7  643.14   40.30
   1   3  -7  572.44   31.10
   1   3  -7  703.33   34.40
  -1  -3   7  584.74   31.80
  -1  -3   7  637.34   32.00
  -1  -3   7  705.33   43.30
  -1  -3   7  639.34   32.00
   0   3  -7  524.45   26.90
   0   3  -7  475.05   25.50
   0   3  -7  406.86   33.10
   0  -3   7  498.45   32.50
   0  -3   7  505.45   25.20
   0  -3   7  468.35   25.10
   0  -3   7  488.15   26.70
   0  -3   7  488.25   27.10
  -1   3  -7  114.79   11.50
  -1   3  -7  155.78   12.80
  -1   3  -7  132.69   21.30
   1  -3   7  137.89   14.00
   1  -3   7  164.38   21.10
   1  -3   7  120.49   10.70
   1  -3   7  133.79   12.10
  -2   3  -7   97.79   10.90
  -2   3  -7  106.59   12.00
  -2   3  -7  101.39   20.40
   2  -3   7   98.19    9.90
   2  -3   7   96.79   12.30
   2  -3   7   98.29   20.80
   2  -3   7   73.19   11.70
  -3   3  -7   81.09   12.00
  -3   3  -7   78.59   10.10
   3  -3   7   41.90   10.80
   3  -3   7   75.09   13.90
   3  -3   7   66.19    9.90
  -4   3  -7   76.09   11.50
  -4   3  -7   98.69   12.20
   4  -3   7   98.69   13.90
   4  -3   7   90.29   24.90
   4  -3   7  104.29   13.20
  -5   3  -7   32.30   10.00
  -5   3  -7   32.20    9.20
   5  -3   7   26.50   13.00
   5  -3   7   22.70   21.60
   5   2  -7   94.99   15.20
   5   2  -7   89.19   13.90
  -5  -2   7   78.99   13.30
  -5  -2   7  124.29   14.70
  -5  -2   7   77.19   13.40
   4   2  -7   82.39   21.10
   4   2  -7   39.50   11.90
   4   2  -7   45.60   10.40
   4   2  -7   49.40    9.90
  -4  -2   7   41.90   14.10
  -4  -2   7   49.00   10.60
  -4  -2   7   38.90   10.00
   3   2  -7  132.69   13.40
   3   2  -7  157.08   22.70
   3   2  -7  148.29   16.10
   3   2  -7  153.58   13.40
  -3  -2   7  163.38   14.50
  -3  -2   7  138.39   14.40
   2   2  -7  738.63   35.70
   2   2  -7  757.42   38.70
   2   2  -7  699.43   35.60
   2   2  -7  755.52   42.50
  -2  -2   7  679.83   36.70
  -2  -2   7  738.73   37.80
  -2  -2   7  807.62   36.00
   1   2  -7   -0.80    9.80
   1   2  -7    0.00    3.30
   1   2  -7    0.80    5.00
  -1  -2   7   -3.70   10.00
  -1  -2   7   -4.70    5.40
  -1  -2   7    3.90    4.30
  -1  -2   7   -1.60    4.20
   0   2  -7  333.17   19.20
   0   2  -7  370.96   20.30
   0   2  -7  317.27   26.50
   0  -2   7  334.17   25.60
   0  -2   7  310.67   18.50
   0  -2   7  334.17   18.90
   0  -2   7  320.07   20.80
  -1   2  -7    4.60    5.00
  -1   2  -7    4.00    4.50
  -1   2  -7    8.70   11.10
   1  -2   7    3.20    4.50
   1  -2   7    5.80    3.90
   1  -2   7    9.50   11.10
   1  -2   7    5.20    6.90
  -2   2  -7   16.10   13.20
  -2   2  -7   12.90    6.00
  -2   2  -7   15.80    5.60
   2  -2   7   13.00    8.00
   2  -2   7   13.00   13.40
   2  -2   7   14.80    5.30
  -3   2  -7  287.07   20.40
  -3   2  -7  350.46   20.00
   3  -2   7  301.47   19.50
   3  -2   7  332.97   32.60
   3  -2   7  308.27   21.20
   3  -2   7  312.77   21.30
  -4   2  -7   38.90    8.40
   4  -2   7   41.10    9.40
   4  -2   7   23.70   19.60
   4  -2   7   40.50   10.30
  -5   2  -7   73.69   12.70
  -5   2  -7   84.69   12.70
   5  -2   7   66.49   12.60
   5  -2   7   67.79   15.70
   5  -2   7   68.59   26.90
   5   1  -7   78.69   15.80
   5   1  -7  160.88   16.60
   5   1  -7  174.08   32.80
   5   1  -7  119.19   15.70
  -5  -1   7  144.89   15.30
  -5  -1   7  102.29   15.20
  -5  -1   7   97.09   15.30
   4   1  -7   13.50    8.40
   4   1  -7   26.40   15.20
   4   1  -7   17.00    8.60
   4   1  -7    2.90    5.60
  -4  -1   7   13.30    9.20
  -4  -1   7   13.20    7.90
  -4  -1   7    9.90    7.50
   3   1  -7   31.00    9.40
   3   1  -7   39.30    8.00
   3   1  -7   43.70    8.50
   3   1  -7   61.19   15.50
  -3  -1   7   38.40    8.50
  -3  -1   7   38.70    8.50
  -3  -1   7   34.60    8.00
   2   1  -7   86.99   10.20
   2   1  -7  118.99   17.20
   2   1  -7   86.69    9.60
   2   1  -7  104.19   12.50
  -2  -1   7   93.79   10.40
  -2  -1   7   87.59   10.00
  -2  -1   7   67.59    9.70
   1   1  -7  387.86   20.60
   1   1  -7  370.76   26.10
   1   1  -7  406.06   22.50
  -1  -1   7  408.76   23.10
  -1  -1   7  361.26   21.00
  -1  -1   7  410.96   20.90
  -1  -1   7  362.26   26.50
  -1  -1   7  373.86   20.20
   0   1  -7  324.57   26.20
   0   1  -7  303.57   18.50
   0   1  -7  364.86   19.60
   0  -1   7  328.27   18.20
   0  -1   7  332.27   24.50
   0  -1   7  319.97   20.40
   0  -1   7  318.17   18.20
  -1   1  -7  229.38   22.50
  -1   1  -7  207.68   14.80
  -1   1  -7  225.68   14.50
   1  -1   7  197.88   15.80
   1  -1   7  203.78   13.50
   1  -1   7  231.88   14.70
   1  -1   7  230.08   21.20
  -2   1  -7  959.00   45.70
  -2   1  -7  991.70   44.90
  -2   1  -7  931.41   53.39
  -2   1  -7  985.40   44.10
   2  -1   7  920.51   45.40
   2  -1   7  960.70   44.10
   2  -1   7  965.70   52.79
   2  -1   7  995.10   45.60
  -3   1  -7   43.80    8.00
  -3   1  -7   41.20    8.10
  -3   1  -7   52.19   10.20
   3  -1   7   46.80   17.70
   3  -1   7   26.30    8.90
   3  -1   7   44.40    8.00
   3  -1   7   61.39   10.60
   4  -1   7   10.50   16.00
   4  -1   7   14.30    7.60
   4  -1   7   12.40    6.70
  -5   1  -7    3.70    7.00
   5  -1   7   -7.90    5.90
   5  -1   7   21.50   19.50
   5  -1   7    0.80    9.90
   5   0  -7   17.70   19.50
   5   0  -7    6.30    6.90
   5   0  -7   10.60    9.70
   5   0  -7    7.30    8.50
  -5   0   7   16.80   10.10
  -5   0   7    9.40    8.50
   4   0  -7  190.08   15.40
   4   0  -7  178.68   15.10
   4   0  -7  174.28   18.00
  -4   0   7  180.98   17.60
  -4   0   7  190.28   15.60
  -4   0   7  203.38   16.70
   3   0  -7   90.69   10.80
   3   0  -7  106.49   14.40
   3   0  -7  116.19   17.90
   3   0  -7  111.69   11.00
  -3   0   7  119.99   13.60
  -3   0   7  131.79   11.80
  -3   0   7  104.19   12.80
  -3   0   7  110.39   11.90
   2   0  -7   52.09    8.80
   2   0  -7   51.19   12.50
   2   0  -7   53.19    7.60
   2   0  -7   42.90    6.60
  -2   0   7   51.89    7.50
  -2   0   7   55.49   10.00
  -2   0   7   41.90    7.60
  -2   0   7   45.30    7.00
   1   0  -7  412.66   21.90
   1   0  -7  468.75   24.00
   1   0  -7  423.76   26.90
  -1   0   7  416.76   26.80
  -1   0   7  421.96   23.90
  -1   0   7  428.86   22.00
  -1   0   7  424.96   22.60
   0   0  -7   51.79    7.70
   0   0  -7   43.30   12.00
   0   0  -7   26.90    5.90
   0   0   7   55.19   12.90
   0   0   7   45.10    9.20
   0   0   7   41.50    6.50
   0   0   7   50.99    7.50
  -1   0  -7  607.24   29.70
  -1   0  -7  582.24   29.00
  -1   0  -7  560.14   34.90
  -1   0  -7  588.64   28.00
   1   0   7  572.84   28.50
   1   0   7  575.04   33.30
   1   0   7  539.95   29.30
   1   0   7  576.64   27.80
  -2   0  -7  472.05   23.30
  -2   0  -7  414.86   24.20
  -2   0  -7  444.66   24.00
   2   0   7  455.25   24.90
   2   0   7  440.36   30.70
   2   0   7  410.26   22.70
   2   0   7  434.06   24.30
  -3   0  -7  652.83   36.30
  -3   0  -7  781.12   35.40
  -3   0  -7  724.83   35.00
   3   0   7  673.13   35.90
   3   0   7  680.73   45.60
   3   0   7  730.23   36.70
   3   0   7  723.73   35.50
  -4   0  -7   30.40    7.80
   4   0   7   40.60    9.60
   4   0   7   38.40   10.00
   4   0   7   15.30   16.50
   4   0   7   42.80   10.40
  -5   0  -7   28.10    8.80
  -5   0  -7   34.70    9.80
   5   0   7   43.70   21.60
   5   0   7   24.20    9.90
   5  -1  -7   -2.70    6.60
   5  -1  -7  -13.70   14.60
   5  -1  -7    6.70    7.00
   5  -1  -7   10.10    9.10
  -5   1   7    9.70    9.10
   4  -1  -7  104.39   14.80
   4  -1  -7  109.99   12.00
   4  -1  -7  121.29   12.70
  -4   1   7  132.79   12.60
  -4   1   7  114.69   13.70
   3  -1  -7    0.10    4.80
   3  -1  -7    3.00    4.50
   3  -1  -7    5.70    8.80
   3  -1  -7    3.60    6.10
  -3   1   7    1.60    5.20
  -3   1   7    0.20    4.70
  -3   1   7    9.70    7.50
  -3   1   7   -6.10    4.20
   2  -1  -7  853.11   39.70
   2  -1  -7  801.92   43.80
   2  -1  -7  894.81   41.90
  -2   1   7  845.42   40.80
  -2   1   7  896.21   40.80
  -2   1   7  912.71   40.00
   1  -1  -7   39.50    6.50
   1  -1  -7   49.10    7.80
   1  -1  -7   51.19   11.40
  -1   1   7   54.59    9.00
  -1   1   7   49.00    7.00
  -1   1   7   42.40    6.50
  -1   1   7   41.40    5.40
   0  -1  -7  161.68   17.40
   0  -1  -7  186.88   12.60
   0  -1  -7  171.78   14.00
   0  -1  -7  189.98   12.60
   0   1   7  153.18   13.40
   0   1   7  167.28   11.60
   0   1   7  167.88   11.70
   0   1   7  174.78   17.00
  -1  -1  -7  738.53   33.80
  -1  -1  -7  699.13   33.70
  -1  -1  -7  684.03   32.40
  -1  -1  -7  683.63   38.30
   1   1   7  726.33   33.60
   1   1   7  708.23   36.80
   1   1   7  690.73   32.50
   1   1   7  676.33   34.20
  -2  -1  -7 2076.19   86.09
  -2  -1  -7 2071.69   86.39
  -2  -1  -7 1866.81   87.29
   2   1   7 1973.20   91.79
   2   1   7 2142.89   87.89
   2   1   7 2095.09   87.89
   2   1   7 1908.21   86.09
  -3  -1  -7   82.19   10.10
  -3  -1  -7   61.19    9.90
  -3  -1  -7   71.09   10.40
   3   1   7   53.99    8.90
   3   1   7   60.49   10.60
   3   1   7   71.69   11.40
   3   1   7   77.29   17.00
   3   1   7   85.19   12.30
  -4  -1  -7    3.80    7.20
  -4  -1  -7    9.60    6.90
  -4  -1  -7    4.80    5.80
   4   1   7   -0.90    5.30
   4   1   7    1.90   13.50
   4   1   7    6.80    6.30
   4   1   7   -4.40    7.70
  -5  -1  -7   98.89   21.80
  -5  -1  -7   90.09   13.40
   5   1   7   93.89   24.50
   5   1   7   94.79   15.50
   5  -2  -7   44.30   10.00
   5  -2  -7   76.69   11.90
   5  -2  -7   40.60   10.70
  -5   2   7   45.80   11.40
   4  -2  -7   70.69   12.50
   4  -2  -7   88.89   12.00
   4  -2  -7   75.49   10.40
  -4   2   7   74.99   11.30
   3  -2  -7  951.30   42.50
   3  -2  -7  939.61   47.10
   3  -2  -7  960.80   44.50
  -3   2   7  994.00   45.00
  -3   2   7  987.80   47.40
   2  -2  -7    4.70    3.90
   2  -2  -7    4.60    5.40
   2  -2  -7    6.90    7.30
  -2   2   7    9.30    4.30
  -2   2   7    9.90    4.80
  -2   2   7   14.70    6.20
   1  -2  -7  787.82   40.70
   1  -2  -7  868.51   38.30
   1  -2  -7  936.91   39.50
   1  -2  -7  853.61   39.00
  -1   2   7  848.02   38.70
  -1   2   7  783.12   38.80
  -1   2   7  819.62   38.00
   0  -2  -7   99.99   14.10
   0  -2  -7   91.89    9.50
   0  -2  -7  102.49   10.90
   0  -2  -7  105.19    9.60
   0   2   7  103.29    9.20
   0   2   7   96.89    8.80
   0   2   7  100.49   11.20
  -1  -2  -7  248.88   19.70
  -1  -2  -7  275.07   16.60
  -1  -2  -7  260.97   14.50
  -1  -2  -7  253.67   15.70
   1   2   7  235.48   15.30
   1   2   7  253.67   14.60
   1   2   7  270.07   17.60
   1   2   7  224.58   18.50
  -2  -2  -7  350.16   20.40
  -2  -2  -7  368.76   20.90
  -2  -2  -7  350.86   19.00
   2   2   7  338.67   19.50
   2   2   7  373.86   20.80
   2   2   7  326.97   24.20
   2   2   7  339.67   20.00
   2   2   7  354.16   21.50
  -3  -2  -7    4.10    6.90
  -3  -2  -7    1.90    4.90
  -3  -2  -7    0.30    4.50
   3   2   7    1.70    5.40
   3   2   7    0.90    4.30
   3   2   7    8.60   11.10
   3   2   7    8.90    6.90
   3   2   7   -0.60    6.90
  -4  -2  -7   30.10    8.80
  -4  -2  -7   11.40    6.80
  -4  -2  -7   31.60    9.80
   4   2   7   22.00    8.00
   4   2   7   35.10   16.50
   4   2   7   19.90    8.00
   4   2   7   26.50   10.60
  -5  -2  -7   19.80    8.20
  -5  -2  -7    4.20    8.20
   5   2   7   24.70    9.10
   5   2   7   19.90    9.50
   5   2   7   19.20   18.50
   5   2   7   -1.90   16.50
   5  -3  -7    1.70    7.60
   5  -3  -7    4.20    6.70
  -5   3   7    6.00    8.60
   4  -3  -7  129.19   12.60
   4  -3  -7  140.09   15.30
  -4   3   7  121.09   12.80
   3  -3  -7  499.75   28.30
   3  -3  -7  502.45   26.20
  -3   3   7  533.55   26.60
   2  -3  -7  132.79    9.90
   2  -3  -7  114.59   11.00
  -2   3   7  119.19   10.60
  -2   3   7  117.39   11.00
  -2   3   7  120.69    9.60
   1  -3  -7   10.30    4.70
   1  -3  -7   10.30    7.20
   1  -3  -7   11.00    7.40
   1  -3  -7   12.90    6.50
  -1   3   7   12.00    4.00
  -1   3   7   10.50    4.40
  -1   3   7    9.00    5.90
   0  -3  -7   20.80    5.70
   0  -3  -7   17.00    7.70
   0  -3  -7   12.70    4.50
   0  -3  -7   18.60    7.00
   0   3   7   13.30    6.80
   0   3   7   19.70    5.00
   0   3   7   13.90    4.10
  -1  -3  -7 1829.72   77.99
  -1  -3  -7 1864.11   78.19
  -1  -3  -7 1771.12   76.29
   1   3   7 1809.22   79.09
   1   3   7 1692.33   75.89
   1   3   7 2005.60   80.39
   1   3   7 1728.33   76.49
  -2  -3  -7  432.86   22.30
  -2  -3  -7  439.46   24.20
  -2  -3  -7  441.66   24.10
   2   3   7  439.86   23.70
   2   3   7  401.76   22.60
   2   3   7  453.45   25.70
   2   3   7  426.26   22.90
  -3  -3  -7  548.05   30.40
  -3  -3  -7  562.54   29.70
   3   3   7  551.74   29.80
   3   3   7  588.84   30.80
   3   3   7  549.15   31.20
   3   3   7  527.15   29.00
   3   3   7  541.55   34.90
  -4  -3  -7   57.09    9.90
  -4  -3  -7   48.30   10.80
  -4  -3  -7   69.69   14.00
   4   3   7   68.79   13.30
   4   3   7   52.89   14.30
  -5  -3  -7   20.70   10.10
  -5  -3  -7   27.30    8.90
  -5  -3  -7   32.60   10.40
   5   3   7   27.10   19.00
   5   3   7   20.30    9.20
   5   3   7   46.00   16.00
   5   3   7   30.30   10.20
   5  -4  -7   11.40    7.00
   5  -4  -7   24.20    9.30
   5  -4  -7   22.80    9.50
  -5   4   7   -5.70    7.20
  -5   4   7   17.20    7.30
   4  -4  -7  202.78   15.40
   4  -4  -7  229.18   18.30
  -4   4   7  204.88   15.90
   3  -4  -7  150.58   12.10
   3  -4  -7  159.08   14.10
  -3   4   7  175.98   18.60
   2  -4  -7  196.18   17.50
   2  -4  -7  164.28   12.50
  -2   4   7  171.58   11.10
  -2   4   7  153.58   11.80
   1  -4  -7    3.30    3.90
   1  -4  -7    6.30    4.10
   1  -4  -7   12.60    6.10
  -1   4   7   11.90    3.70
  -1   4   7    8.70    4.40
  -1   4   7    8.10    5.40
   0  -4  -7  398.86   21.60
   0  -4  -7  427.96   20.80
   0  -4  -7  381.66   19.60
   0   4   7  375.16   19.80
   0   4   7  388.26   22.40
   0   4   7  401.66   19.50
  -1  -4  -7  505.55   26.10
  -1  -4  -7  533.25   25.30
  -1  -4  -7  478.95   23.50
   1   4   7  439.16   23.50
   1   4   7  482.15   23.40
   1   4   7  520.95   25.00
   1   4   7  493.35   27.30
  -2  -4  -7   35.30    6.10
  -2  -4  -7   44.70    7.80
  -2  -4  -7   51.39    9.30
   2   4   7   61.09    9.70
   2   4   7   46.00    8.30
   2   4   7   42.70    7.30
   2   4   7   36.90    9.30
  -3  -4  -7  336.87   22.00
  -3  -4  -7  345.07   20.50
  -3  -4  -7  349.37   22.50
   3   4   7  370.06   21.40
   3   4   7  367.26   24.30
   3   4   7  318.47   21.40
   3   4   7  357.86   22.40
  -4  -4  -7   28.90    7.80
  -4  -4  -7   19.90    9.30
  -4  -4  -7   10.20    6.90
   4   4   7   29.20    8.10
   4   4   7   20.20   15.30
  -5  -4  -7  257.67   22.90
  -5  -4  -7  252.47   19.80
   5   4   7  235.08   21.60
   5   4   7  249.48   20.80
   5  -5  -7   45.30   10.20
   5  -5  -7   28.80    9.70
  -5   5   7   65.19   12.00
  -5   5   7   37.10    8.90
   4  -5  -7    2.90    5.20
   4  -5  -7    5.80    6.20
   3  -5  -7  587.74   31.00
   3  -5  -7  606.44   29.20
  -3   5   7  605.44   29.00
  -3   5   7  572.64   33.30
   2  -5  -7  242.88   14.60
   2  -5  -7  267.97   16.00
  -2   5   7  259.77   14.20
  -2   5   7  280.27   15.60
   1  -5  -7   88.49    9.60
   1  -5  -7   71.19    7.60
   1  -5  -7   72.29    7.70
  -1   5   7   64.89    9.40
  -1   5   7   66.19    7.00
  -1   5   7   76.39    6.50
   0  -5  -7  191.38   11.20
   0  -5  -7  181.48   14.00
   0  -5  -7  171.78   11.60
   0   5   7  172.38   10.70
   0   5   7  190.38   11.50
   0   5   7  197.68   15.10
  -1  -5  -7  677.43   33.70
  -1  -5  -7  700.63   32.50
  -1  -5  -7  702.43   30.80
  -1  -5  -7  659.53   30.50
   1   5   7  655.03   34.50
   1   5   7  655.93   31.00
   1   5   7  654.33   30.50
   1   5   7  668.43   31.80
  -2  -5  -7  557.44   27.90
  -2  -5  -7  585.64   30.50
  -2  -5  -7  568.04   29.40
  -2  -5  -7  571.14   27.70
   2   5   7  540.55   28.10
   2   5   7  600.54   29.50
   2   5   7  520.45   27.90
   2   5   7  589.84   32.10
  -3  -5  -7   11.40    5.40
  -3  -5  -7   27.00    8.30
  -3  -5  -7   12.60    7.80
   3   5   7   16.70    9.80
   3   5   7    9.30    5.80
   3   5   7    8.20    6.90
  -4  -5  -7  355.86   24.40
  -4  -5  -7  314.07   24.40
  -4  -5  -7  372.36   23.10
   4   5   7  418.56   33.30
   4   5   7  341.37   23.10
   4   5   7  378.76   25.10
  -5  -5  -7   -1.50    5.60
  -5  -5  -7    6.50    8.90
  -5  -5  -7   11.40    9.40
   5   5   7   -1.60    8.60
   5   5   7   10.10   16.50
   5   5   7    3.80    8.80
   5   5   7    5.30    7.60
   5  -6  -7    3.80    7.00
   5  -6  -7    5.30    7.60
  -5   6   7   -2.50    5.00
  -5   6   7    0.60    8.00
   4  -6  -7  148.69   12.80
   4  -6  -7  159.08   15.00
  -4   6   7  156.48   12.70
   3  -6  -7    2.80    4.50
   3  -6  -7   -1.80    5.00
  -3   6   7   -3.60    4.40
   2  -6  -7    2.40    3.80
   2  -6  -7    5.30    4.10
  -2   6   7    0.10    3.90
  -2   6   7    3.30    3.00
   1  -6  -7  592.14   28.30
  -1   6   7  540.15   25.20
  -1   6   7  557.84   29.00
   0  -6  -7   13.30    3.80
   0  -6  -7   11.50    6.60
   0  -6  -7   12.30    3.90
   0   6   7    7.60    3.20
   0   6   7    9.50    3.60
   0   6   7    0.30    5.70
  -1  -6  -7  464.75   22.10
  -1  -6  -7  485.55   26.10
  -1  -6  -7  472.95   22.50
  -1  -6  -7  466.35   23.70
   1   6   7  420.26   26.60
   1   6   7  485.25   23.40
   1   6   7  417.16   22.20
   1   6   7  450.85   22.40
  -2  -6  -7  365.16   19.40
  -2  -6  -7  358.86   20.00
  -2  -6  -7  339.67   20.60
  -2  -6  -7  353.06   22.40
   2   6   7  359.36   20.80
   2   6   7  334.37   24.00
   2   6   7  342.47   19.60
   2   6   7  338.87   19.90
  -3  -6  -7  258.57   16.70
  -3  -6  -7  227.38   16.90
  -3  -6  -7  238.38   18.10
  -3  -6  -7  224.28   18.80
   3   6   7  241.88   18.10
   3   6   7  222.38   21.00
  -4  -6  -7  113.59   12.40
  -4  -6  -7  127.29   17.30
  -4  -6  -7  160.48   19.60
   4   6   7  139.99   17.70
   4   6   7  134.09   14.10
  -5  -6  -7  150.68   15.50
  -5  -6  -7  141.79   19.00
  -5  -6  -7  167.38   18.10
   5   6   7  189.08   23.10
   5   6   7  238.58   30.60
   5   6   7  152.08   17.20
   5   6   7  172.18   18.50
   4  -7  -7    7.60    6.00
   4  -7  -7   11.50    6.30
   3  -7  -7   10.30    5.10
   3  -7  -7    2.90    5.20
   1  -7  -7   11.10    6.50
  -1   7   7   26.60    8.20
   0  -7  -7 1071.19   43.00
   0  -7  -7 1012.30   47.30
   0  -7  -7  909.41   43.40
   0   7   7 1010.40   48.30
  -1  -7  -7   75.29    7.60
  -1  -7  -7  103.19    9.20
  -1  -7  -7   96.99   12.00
  -1  -7  -7   92.09    8.70
   1   7   7  111.69   14.60
   1   7   7   84.89    8.50
   1   7   7   91.69    9.30
   1   7   7   77.19    7.70
  -2  -7  -7    8.70    4.50
  -2  -7  -7    6.40    5.40
  -2  -7  -7    5.50    5.40
  -2  -7  -7    4.70    6.60
   2   7   7   -1.50    4.00
   2   7   7   10.40    5.90
  -3  -7  -7  398.96   25.60
  -3  -7  -7  428.36   24.70
  -3  -7  -7  402.56   26.80
   3   7   7  452.15   26.10
   3   7   7  402.86   24.70
  -4  -7  -7   84.29   14.60
  -4  -7  -7   74.09   11.90
  -4  -7  -7   67.59   12.90
  -4  -7  -7   78.69   14.40
   4   7   7   81.89   14.00
   4   7   7   68.59   13.00
   4   7   7   61.79   12.30
  -5  -7  -7  181.88   23.00
  -5  -7  -7  124.69   14.70
  -5  -7  -7  147.19   17.90
   5   7   7  132.19   18.30
   5   7   7  164.38   17.00
   5   7   7  159.68   21.50
   4  -8  -7    7.90    5.50
   1  -8  -7   66.29   10.40
   0  -8  -7  551.24   25.40
   0  -8  -7  554.24   29.70
   0   8   7  504.55   25.70
  -1  -8  -7   95.79   12.50
  -1  -8  -7   96.99    8.20
  -1  -8  -7   93.59   10.00
  -1  -8  -7   92.79    9.20
   1   8   7   90.49    8.80
   1   8   7  100.89   10.20
  -2  -8  -7  421.66   27.00
  -2  -8  -7  429.46   24.40
  -2  -8  -7  445.16   22.90
   2   8   7  437.66   24.30
   2   8   7  411.96   26.20
  -3  -8  -7  179.38   18.80
  -3  -8  -7  172.78   16.10
  -3  -8  -7  184.08   17.90
  -3  -8  -7  181.68   14.30
   3   8   7  164.08   15.40
   3   8   7  168.18   15.70
  -4  -8  -7  530.65   33.80
  -4  -8  -7  521.95   31.30
  -4  -8  -7  543.75   32.20
  -4  -8  -7  627.94   36.20
   4   8   7  563.84   31.70
   4   8   7  637.04   35.10
   4   8   7  555.34   33.00
  -5  -8  -7   14.20   10.40
  -5  -8  -7   16.60   10.90
  -5  -8  -7    2.80    5.90
   5   8   7    5.50    7.90
   1  -9  -7  776.42   39.10
   0  -9  -7    5.70    5.00
  -1  -9  -7  317.27   16.60
  -1  -9  -7  320.07   22.40
  -1  -9  -7  318.97   18.10
  -1  -9  -7  309.17   18.80
   1   9   7  306.87   17.30
   1   9   7  317.17   18.90
  -2  -9  -7    2.50    5.50
  -2  -9  -7   -1.00    5.50
  -2  -9  -7   -4.00    7.10
  -2  -9  -7   -1.40    3.80
   2   9   7    1.60    6.80
   2   9   7    7.40    5.00
   2   9   7    2.40    3.90
  -3  -9  -7  721.63   36.70
  -3  -9  -7  735.53   38.90
  -3  -9  -7  686.53   40.90
  -3  -9  -7  734.63   38.10
   3   9   7  770.52   39.10
  -4  -9  -7   34.20   10.10
  -4  -9  -7   21.00    7.40
  -4  -9  -7   39.90   12.30
  -4  -9  -7   26.80    9.30
   4   9   7   26.50   11.90
   4   9   7   22.50   13.30
   4   9   7   34.40   10.00
   2 -10  -7   90.99   21.60
   1 -10  -7   15.20    8.70
   0 -10  -7  390.46   21.60
   0 -10  -7  394.86   25.70
  -1 -10  -7  690.73   32.90
  -1 -10  -7  660.63   31.10
   1  10   7  708.63   34.40
  -2 -10  -7  121.59   17.40
  -2 -10  -7  112.99   10.60
  -2 -10  -7  111.99   12.80
  -2 -10  -7  118.19   12.20
   2  10   7  107.89   13.00
   2  10   7   97.79   10.90
   2  10   7  114.79   10.10
  -3 -10  -7   68.09   10.40
  -3 -10  -7   71.99   12.20
  -3 -10  -7   65.99   11.80
  -3 -10  -7   71.79   15.30
   3  10   7   98.89   14.60
   3  10   7   93.89   14.10
   3  10   7   81.59   11.10
  -4 -10  -7   33.60   12.10
  -4 -10  -7   39.80   10.60
  -4 -10  -7   51.69   10.50
  -4 -10  -7   61.29   13.50
   4  10   7   38.10    9.30
   4  10   7   60.39   13.70
   4  10   7   31.50    9.50
   3 -11  -7  100.69   26.10
   2 -11  -7   12.40   15.00
   1 -11  -7   35.30   10.20
   1 -11  -7   45.10    8.20
   0 -11  -7  357.26   28.90
   0 -11  -7  308.37   19.80
  -1 -11  -7  129.79   15.90
  -1 -11  -7  111.99   13.00
  -2 -11  -7  223.38   17.90
  -2 -11  -7  240.18   15.30
  -2 -11  -7  232.38   21.70
  -2 -11  -7  228.08   16.80
   2  11   7  234.88   17.70
   2  11   7  202.08   15.40
   2  11   7  228.88   14.50
  -3 -11  -7    7.00    6.50
  -3 -11  -7   -0.40    6.70
  -3 -11  -7   -5.20    3.90
  -3 -11  -7    5.60    8.90
   3  11   7   -0.50    7.40
   3  11   7    3.60    5.80
   3  11   7    0.50    5.10
  -4 -11  -7   64.39   15.20
  -4 -11  -7   53.49   13.50
  -4 -11  -7   41.00    9.40
  -4 -11  -7   48.80   11.60
   4  11   7   35.30   10.50
   3 -12  -7   88.09   22.40
   1 -12  -7  164.48   20.00
   0 -12  -7   60.49   10.30
   0 -12  -7   49.40   12.10
  -1 -12  -7  589.64   37.40
   1  12   7  588.94   32.70
  -2 -12  -7    2.40    7.00
  -2 -12  -7   13.80    5.30
  -2 -12  -7    1.20    8.00
   2  12   7    5.10    5.10
   2  12   7   -3.10    6.60
  -3 -12  -7  229.08   18.60
  -3 -12  -7  224.88   26.60
  -3 -12  -7  202.78   18.80
  -3 -12  -7  195.68   15.90
   3  12   7  216.88   16.00
   3  12   7  220.38   19.60
   3  12   7  218.58   17.70
   2 -13  -7  156.48   15.10
   2 -13  -7  128.39   16.10
   1 -13  -7   10.60    9.60
   1 -13  -7    8.90    7.10
   0 -13  -7   86.79   15.40
  -1 -13  -7  104.69   18.10
  -1 -13  -7  116.09   15.00
  -2 -13  -7  106.69   14.70
  -2 -13  -7   85.59   10.10
  -2 -13  -7   72.39   16.20
  -2 -13  -7   77.39   10.40
   2  13   7  100.49   14.00
   1 -14  -7   57.59   14.90
   1 -14  -7   94.99   13.00
   0 -14  -7   34.50   12.90
   0 -14  -7   43.50   10.70
  -1 -14  -7   69.69   12.80
  -1 -14  -7   60.49   15.80
   1   9  -8  130.89   14.70
  -1  -9   8  116.69   19.40
  -1  -9   8  129.59   16.20
  -1  -9   8  106.89   22.60
   0   9  -8    9.40    8.20
   0   9  -8    6.40    7.00
   0   9  -8    3.00   24.30
   0  -9   8    5.20   17.20
   0  -9   8   18.60   12.70
   0  -9   8    2.80    7.00
   0  -9   8   -1.30    6.30
  -1   9  -8  147.19   33.70
  -1   9  -8  139.89   16.20
  -1   9  -8  161.58   15.30
   1  -9   8  136.99   23.70
   1  -9   8  135.39   29.60
   1  -9   8  171.58   15.40
   1  -9   8  153.28   15.20
   2  -9   8    6.10    7.00
   2   8  -8   68.89   12.60
   2   8  -8  145.19   33.80
   2   8  -8  103.79   16.60
  -2  -8   8   84.29   20.80
  -2  -8   8   63.69   13.20
  -2  -8   8   74.59   12.60
  -2  -8   8   43.10   12.80
   1   8  -8    7.10   23.40
   1   8  -8   -4.30    7.80
  -1  -8   8   17.00    8.20
  -1  -8   8   12.90   11.20
  -1  -8   8    0.30    6.70
  -1  -8   8    7.10   15.60
   0   8  -8  279.37   19.80
   0   8  -8  213.48   20.40
   0   8  -8  224.28   35.90
   0  -8   8  213.98   18.40
   0  -8   8  236.78   22.50
   0  -8   8  209.28   30.40
   0  -8   8  270.27   18.80
  -1   8  -8   -3.00   28.40
  -1   8  -8   10.60    6.80
  -1   8  -8   11.60    8.00
   1  -8   8    4.10   16.90
   1  -8   8   13.50   12.00
   1  -8   8    2.60   10.90
   1  -8   8   11.60    7.40
   1  -8   8   13.60    6.70
  -2   8  -8   11.80    7.30
  -2   8  -8    5.30    7.50
   2  -8   8   11.40   11.80
   2  -8   8    4.90   19.40
   2  -8   8    3.10    6.70
   2  -8   8   12.40    6.70
   3   7  -8   85.79   15.70
  -3  -7   8  112.59   16.70
  -3  -7   8  100.69   16.20
  -3  -7   8  100.89   17.40
   2   7  -8  186.88   32.50
   2   7  -8   74.59   18.40
   2   7  -8  103.39   16.90
  -2  -7   8   87.59   13.80
  -2  -7   8  111.29   22.00
  -2  -7   8   91.69   14.50
  -2  -7   8  100.39   14.70
   1   7  -8  190.48   19.20
   1   7  -8  257.47   34.90
   1   7  -8  177.58   15.90
  -1  -7   8  183.08   16.70
  -1  -7   8  208.58   27.60
  -1  -7   8  144.99   15.90
  -1  -7   8  172.58   19.60
   0   7  -8   -3.70    7.30
   0   7  -8    7.70    6.30
   0   7  -8   16.70   20.20
   0  -7   8    7.80    6.50
   0  -7   8    7.90   10.50
   0  -7   8    4.70    6.40
   0  -7   8   14.00   17.60
  -1   7  -8   18.60    6.80
  -1   7  -8    2.20    6.90
  -1   7  -8   -8.60   15.10
   1  -7   8    4.20   16.80
   1  -7   8   15.60   11.90
   1  -7   8   13.50    7.40
   1  -7   8   16.50    7.00
   1  -7   8    6.50   11.00
  -2   7  -8  129.99   14.50
  -2   7  -8  147.69   14.90
   2  -7   8  107.09   25.60
   2  -7   8  122.39   13.30
   2  -7   8  123.69   13.00
   2  -7   8  135.89   18.60
  -3   7  -8   10.10    7.60
   3  -7   8    8.70    7.40
   3  -7   8   16.30   22.70
   3  -7   8    2.30    6.40
   3  -7   8   -6.30   10.10
   3   6  -8  118.09   15.30
   3   6  -8   99.69   15.80
  -3  -6   8  126.09   16.60
  -3  -6   8  108.19   15.00
  -3  -6   8  106.59   15.20
   2   6  -8   37.20   11.10
   2   6  -8   79.69   24.60
   2   6  -8   53.29   12.50
  -2  -6   8   49.50   17.70
  -2  -6   8   43.10    9.40
  -2  -6   8   54.49   11.30
  -2  -6   8   30.70    9.00
   1   6  -8  123.39   16.40
  -1  -6   8  126.99   22.60
  -1  -6   8   89.79   15.00
  -1  -6   8   94.99   12.50
  -1  -6   8   69.79   11.30
   0   6  -8  195.68   17.90
   0  -6   8  213.08   27.00
   0  -6   8  177.68   18.90
   0  -6   8  161.78   15.30
   0  -6   8  201.78   15.50
  -1   6  -8   74.89   12.10
   1  -6   8   74.89   10.60
   1  -6   8   68.09   14.50
   1  -6   8   36.10   19.40
   1  -6   8   64.59   10.30
   1  -6   8   60.29   13.70
  -2   6  -8   42.10    9.10
   2  -6   8   34.20   20.10
   2  -6   8   48.60    9.10
   2  -6   8   32.20    8.80
   2  -6   8   42.00   12.60
  -3   6  -8   43.20   10.10
  -3   6  -8   37.50    9.80
   3  -6   8   35.30    8.80
   3  -6   8   49.50   12.50
   3  -6   8   37.40    9.20
   3  -6   8   16.50   20.40
  -4   6  -8   12.20    8.50
  -4   6  -8   19.00    8.60
   4  -6   8   36.50   23.90
   4  -6   8   30.80    9.10
   4   5  -8  209.18   25.50
   4   5  -8  190.38   21.90
   4   5  -8  261.37   38.10
  -4  -5   8  216.98   20.80
  -4  -5   8  230.18   20.80
   3   5  -8    8.30    8.70
   3   5  -8    6.90   18.10
   3   5  -8   -3.80    4.60
  -3  -5   8    0.30    6.60
  -3  -5   8    1.00    6.50
  -3  -5   8    8.10    9.20
   2   5  -8   67.19   13.10
  -2  -5   8   67.89   12.00
  -2  -5   8   60.89   11.20
  -2  -5   8   54.79   11.00
  -2  -5   8   84.59   20.10
   1   5  -8    6.60    8.10
   1   5  -8   29.00   16.10
  -1  -5   8   13.20    7.10
  -1  -5   8    3.40    5.80
  -1  -5   8   -6.10   13.40
  -1  -5   8   12.80    9.70
   0   5  -8  294.97   32.40
   0   5  -8  270.97   19.30
   0   5  -8  290.97   21.50
   0  -5   8  287.57   19.00
   0  -5   8  328.97   42.50
   0  -5   8  307.97   22.50
  -1   5  -8  171.08   15.20
  -1   5  -8  198.48   16.30
   1  -5   8  154.58   17.50
   1  -5   8  166.98   14.10
   1  -5   8  172.98   31.90
  -2   5  -8   17.10    6.70
  -2   5  -8   49.60   10.20
   2  -5   8   36.40    7.80
   2  -5   8   35.80   11.60
   2  -5   8   35.00   19.50
   2  -5   8   62.59   10.90
  -3   5  -8  167.98   15.40
  -3   5  -8  140.09   15.30
   3  -5   8  149.39   30.30
   3  -5   8  154.08   15.30
   3  -5   8  165.98   14.90
  -4   5  -8  245.48   19.50
  -4   5  -8  214.18   18.00
   4  -5   8  213.38   36.90
   4  -5   8  217.38   19.60
   4  -5   8  286.77   19.30
   4   4  -8    1.10    8.30
   4   4  -8    2.80   20.70
   4   4  -8    4.60   10.20
   4   4  -8    6.40    6.80
  -4  -4   8    8.40    9.50
  -4  -4   8    3.20    7.10
   3   4  -8  319.27   32.60
   3   4  -8  241.18   18.70
   3   4  -8  237.28   22.40
  -3  -4   8  254.87   20.30
  -3  -4   8  235.28   20.60
  -3  -4   8  323.07   21.60
   2   4  -8   42.80    8.50
   2   4  -8   65.29   17.80
   2   4  -8   47.30   11.80
  -2  -4   8   38.60    8.70
  -2  -4   8   32.80    9.90
   1   4  -8   19.30    6.90
   1   4  -8   19.20   14.90
   1   4  -8   18.40    8.90
  -1  -4   8   16.40    6.80
  -1  -4   8   14.10   14.50
  -1  -4   8   19.50    7.10
  -1  -4   8   20.10    9.20
   0   4  -8  184.88   15.70
   0   4  -8  167.28   15.70
   0   4  -8  183.38   28.80
   0  -4   8  156.68   14.10
   0  -4   8  176.28   14.10
   0  -4   8  197.58   24.40
   0  -4   8  169.48   17.20
  -1   4  -8  169.18   14.90
  -1   4  -8  159.08   24.80
  -1   4  -8  145.09   13.90
   1  -4   8  160.08   13.60
   1  -4   8  141.99   12.80
   1  -4   8  168.88   24.80
   1  -4   8  146.79   16.50
  -2   4  -8  179.48   15.40
  -2   4  -8  183.18   15.20
  -2   4  -8  155.58   26.30
   2  -4   8  152.88   16.60
   2  -4   8  166.88   13.60
  -3   4  -8   -3.50    5.00
   3  -4   8    6.10    9.30
   3  -4   8    6.00    6.70
   3  -4   8    6.30   18.60
   3  -4   8    0.50    5.00
  -4   4  -8  113.39   13.40
   4  -4   8  105.99   14.90
   4  -4   8  113.39   28.40
   4  -4   8  128.29   13.90
   4   3  -8  117.19   16.00
   4   3  -8  157.38   16.60
   4   3  -8  121.39   19.40
  -4  -3   8  102.59   15.60
  -4  -3   8  120.79   15.70
  -4  -3   8  152.98   16.50
   3   3  -8   53.69   11.50
   3   3  -8   78.19   11.40
   3   3  -8   64.89   11.30
  -3  -3   8   71.99   12.90
  -3  -3   8   73.99   11.80
  -3  -3   8   48.20    9.70
   2   3  -8  145.19   22.30
   2   3  -8  122.49   12.30
   2   3  -8  122.89   15.50
  -2  -3   8  120.39   13.50
  -2  -3   8  148.49   13.80
  -2  -3   8  125.69   14.00
   1   3  -8  679.53   35.30
   1   3  -8  591.64   32.40
   1   3  -8  687.03   43.70
  -1  -3   8  671.73   40.30
  -1  -3   8  631.54   32.50
  -1  -3   8  600.24   32.60
  -1  -3   8  637.54   33.20
   0   3  -8   17.90    7.40
   0   3  -8   18.00    6.30
   0   3  -8   20.40   14.00
   0  -3   8   17.40    6.40
   0  -3   8   32.10   10.20
   0  -3   8   27.50    6.70
   0  -3   8   36.60   15.80
   0  -3   8   24.50    8.70
  -1   3  -8  361.56   32.80
  -1   3  -8  332.67   22.10
  -1   3  -8  414.56   23.10
   1  -3   8  357.66   21.30
   1  -3   8  400.06   24.40
   1  -3   8  384.26   22.10
   1  -3   8  410.36   31.90
  -2   3  -8   49.99    9.20
  -2   3  -8   60.59   18.10
  -2   3  -8   69.69   10.00
   2  -3   8   72.09   11.00
   2  -3   8   61.89    9.20
   2  -3   8   82.79   19.80
   2  -3   8   41.60   10.80
  -3   3  -8  139.59   13.00
   3  -3   8  134.49   28.30
   3  -3   8  114.69   14.90
   3  -3   8  134.69   14.80
   3  -3   8  143.19   13.50
  -4   3  -8    7.20    6.20
  -4   3  -8    5.50    6.50
   4  -3   8    0.50    7.20
   4  -3   8   -3.10   16.30
   4  -3   8    0.30    5.60
  -5   3  -8   14.90    8.30
   5  -3   8    8.70    8.00
   5  -3   8   26.00    9.90
   4   2  -8  337.27   34.30
   4   2  -8  311.37   20.70
   4   2  -8  246.58   19.80
   4   2  -8  239.28   22.90
  -4  -2   8  257.37   22.20
  -4  -2   8  310.07   22.00
  -4  -2   8  272.57   21.90
  -4  -2   8  279.47   21.50
   3   2  -8    1.60    5.00
   3   2  -8    5.90    7.30
   3   2  -8    4.60    7.40
  -3  -2   8    3.60    6.70
  -3  -2   8   10.20    7.80
  -3  -2   8    1.00    5.40
   2   2  -8    8.50    7.50
   2   2  -8   19.00   12.30
   2   2  -8    8.80    5.20
  -2  -2   8   14.30    7.10
  -2  -2   8    4.90    5.50
  -2  -2   8   10.30    6.10
   1   2  -8  156.58   21.20
   1   2  -8  151.08   14.40
   1   2  -8  143.09   12.40
  -1  -2   8  126.89   12.50
  -1  -2   8  127.19   14.70
  -1  -2   8  147.99   13.20
  -1  -2   8  140.79   12.40
   0   2  -8  624.74   32.10
   0   2  -8  617.14   40.00
   0   2  -8  657.83   33.00
   0  -2   8  668.93   31.80
   0  -2   8  658.53   31.70
   0  -2   8  670.43   38.70
   0  -2   8  565.14   33.30
  -1   2  -8  532.35   37.50
  -1   2  -8  439.66   27.10
  -1   2  -8  568.84   28.10
   1  -2   8  462.15   26.00
   1  -2   8  515.85   27.50
   1  -2   8  579.54   35.70
   1  -2   8  514.05   28.60
  -2   2  -8  143.09   12.50
  -2   2  -8  150.18   13.50
  -2   2  -8  160.88   23.50
   2  -2   8  136.69   12.20
   2  -2   8  138.69   15.10
   2  -2   8  152.78   13.80
   2  -2   8  158.38   23.80
  -3   2  -8   92.79   11.60
   3  -2   8  105.49   23.10
   3  -2   8   68.79   11.40
   3  -2   8   71.09   12.80
   3  -2   8   86.49   11.90
  -4   2  -8   15.00    7.00
  -4   2  -8   15.50    7.00
   4  -2   8   18.10    9.20
   4  -2   8   25.50    7.80
   4  -2   8   27.40   18.80
   5  -2   8  207.08   25.70
   5  -2   8  225.88   36.30
   5  -2   8  192.38   18.50
   5   1  -8   81.79   16.70
   5   1  -8  151.98   16.50
  -5  -1   8   98.19   15.50
  -5  -1   8  121.29   14.50
  -5  -1   8   95.89   14.90
   4   1  -8    2.20    7.80
   4   1  -8    8.10    7.90
   4   1  -8    1.00   16.30
   4   1  -8   -1.80    5.40
  -4  -1   8   -1.30    6.30
  -4  -1   8   25.20   10.70
  -4  -1   8   -3.60    6.70
  -4  -1   8    6.40    7.00
   3   1  -8   71.29   10.20
   3   1  -8   66.99   10.10
  -3  -1   8   93.89   11.70
  -3  -1   8   80.49   13.10
  -3  -1   8   82.49   12.20
  -3  -1   8   78.99   11.30
   2   1  -8  214.18   19.90
   2   1  -8  227.58   15.60
   2   1  -8  238.58   23.50
  -2  -1   8  238.58   15.60
  -2  -1   8  215.28   18.00
  -2  -1   8  215.18   15.80
  -2  -1   8  212.78   16.50
   1   1  -8  191.78   15.40
   1   1  -8  166.98   20.40
   1   1  -8  162.68   13.10
  -1  -1   8  204.58   21.30
  -1  -1   8  193.18   13.60
  -1  -1   8  175.68   13.90
  -1  -1   8  165.78   15.90
  -1  -1   8  183.18   13.50
   0   1  -8  848.62   47.40
   0   1  -8  902.01   41.20
   0   1  -8  816.92   40.40
   0  -1   8  887.81   39.80
   0  -1   8  831.22   41.50
   0  -1   8  857.41   45.30
   0  -1   8  828.22   39.70
  -1   1  -8  210.68   23.40
  -1   1  -8  188.48   14.80
  -1   1  -8  216.88   14.90
   1  -1   8  178.08   13.30
   1  -1   8  205.28   14.70
   1  -1   8  218.78   16.70
   1  -1   8  221.88   21.70
  -2   1  -8  199.18   24.00
  -2   1  -8  207.58   14.50
  -2   1  -8  193.98   15.40
   2  -1   8  191.48   16.70
   2  -1   8  200.78   14.60
   2  -1   8  220.98   24.50
  -3   1  -8   79.49   10.30
  -3   1  -8   76.39   11.90
  -3   1  -8   53.99   10.30
   3  -1   8   61.29   11.90
   3  -1   8   91.49   22.10
   3  -1   8   75.49   12.20
   3  -1   8   90.39   12.20
  -4   1  -8  195.88   16.00
   4  -1   8  182.68   17.70
   4  -1   8  166.58   17.60
   4  -1   8  173.88   29.90
  -5   1  -8    0.60    6.40
  -5   1  -8    0.60    7.20
   5  -1   8  -10.90    6.50
   5  -1   8    6.30   11.40
   5  -1   8   -2.20   16.60
   5   0  -8   67.19   12.10
   5   0  -8   49.30   10.90
   5   0  -8   20.20   11.40
  -5   0   8   39.60   11.40
   4   0  -8   26.00    8.70
   4   0  -8   25.30    9.50
   4   0  -8   32.20    8.60
  -4   0   8   24.80    8.30
  -4   0   8   27.40   10.40
  -4   0   8   26.00    8.20
  -4   0   8   29.50    9.20
   3   0  -8  574.24   31.00
   3   0  -8  617.14   35.80
   3   0  -8  620.44   29.70
  -3   0   8  650.93   30.40
  -3   0   8  575.54   33.10
  -3   0   8  580.84   32.40
  -3   0   8  566.84   32.30
   2   0  -8  428.26   23.60
   2   0  -8  451.05   30.20
  -2   0   8  454.45   24.10
  -2   0   8  429.46   24.80
  -2   0   8  463.05   22.70
  -2   0   8  406.26   25.60
   1   0  -8  764.32   36.30
   1   0  -8  766.22   37.50
   1   0  -8  734.63   40.90
  -1   0   8  780.12   35.90
  -1   0   8  745.23   36.50
  -1   0   8  741.03   40.80
  -1   0   8  764.22   37.70
  -1   0   8  762.62   34.40
   0   0  -8  117.89   11.00
   0   0  -8  128.09   11.50
   0   0  -8  130.19   18.10
   0   0   8  110.19   10.30
   0   0   8  133.09   13.20
   0   0   8  124.29   17.60
   0   0   8  129.79   10.70
  -1   0  -8  136.89   11.90
  -1   0  -8  124.99   13.10
  -1   0  -8  126.09   11.00
  -1   0  -8  111.29   18.20
   1   0   8  147.19   17.90
   1   0   8  144.39   11.60
   1   0   8  123.49   10.50
   1   0   8  115.39   13.20
  -2   0  -8  109.69   10.50
  -2   0  -8  141.89   21.80
  -2   0  -8  110.59   13.90
  -2   0  -8  105.39   11.40
   2   0   8  104.29   10.50
   2   0   8  116.29   12.00
   2   0   8  126.49   19.50
   2   0   8  111.19   13.60
  -3   0  -8  481.05   24.80
  -3   0  -8  405.86   24.90
  -3   0  -8  422.66   26.10
   3   0   8  432.16   24.90
   3   0   8  424.26   26.30
   3   0   8  441.46   26.50
   3   0   8  412.76   35.70
  -4   0  -8  106.49   13.10
  -4   0  -8   99.09   13.40
   4   0   8   91.89   13.80
   4   0   8  104.99   14.50
   4   0   8  119.79   14.70
   4   0   8   91.69   30.50
  -5   0  -8   12.90    9.00
  -5   0  -8   29.10    8.60
   5   0   8   20.50   11.30
   5   0   8   35.10   20.90
   5   0   8   48.70   11.60
   5  -1  -8   76.89   12.10
   5  -1  -8   55.49   11.10
  -5   1   8   51.09   11.70
   4  -1  -8  122.29   15.20
   4  -1  -8  110.19   15.70
   4  -1  -8  144.49   13.10
  -4   1   8  123.09   12.80
  -4   1   8  118.29   14.70
   3  -1  -8   11.40    6.00
   3  -1  -8   21.30   12.00
   3  -1  -8    8.30    5.80
   3  -1  -8    6.20    6.40
  -3   1   8   23.50    7.10
  -3   1   8   12.90    6.10
  -3   1   8   14.50    6.10
  -3   1   8   16.80    8.80
   2  -1  -8  629.54   37.00
   2  -1  -8  637.54   31.70
   2  -1  -8  693.43   38.30
  -2   1   8  617.84   32.70
  -2   1   8  690.53   30.30
  -2   1   8  653.43   31.90
  -2   1   8  642.24   32.90
   1  -1  -8   31.30    6.60
   1  -1  -8   31.30   10.70
   1  -1  -8   40.10    7.90
  -1   1   8   40.10    6.80
  -1   1   8   32.10    8.60
  -1   1   8   32.30    6.70
   0  -1  -8  843.52   44.10
   0  -1  -8  870.21   39.80
   0  -1  -8  855.71   39.30
   0  -1  -8  854.51   40.20
   0   1   8  839.92   38.70
   0   1   8  838.62   38.70
   0   1   8  799.92   40.00
   0   1   8  802.22   42.20
  -1  -1  -8  671.43   33.50
  -1  -1  -8  659.43   32.10
  -1  -1  -8  692.23   33.80
  -1  -1  -8  658.03   38.60
   1   1   8  668.93   36.70
   1   1   8  682.53   34.40
   1   1   8  699.03   33.20
   1   1   8  703.33   32.50
  -2  -1  -8   73.39   10.20
  -2  -1  -8   87.49   10.30
  -2  -1  -8   86.29   11.20
   2   1   8   74.99    8.90
   2   1   8   78.29   10.40
   2   1   8   93.89   13.20
   2   1   8   87.39   16.30
  -3  -1  -8    7.30    8.00
  -3  -1  -8   12.10    5.80
   3   1   8    1.30    5.20
   3   1   8   23.40   14.30
   3   1   8   -0.40    5.80
   3   1   8   13.80    8.50
  -4  -1  -8  226.68   19.60
  -4  -1  -8  258.07   20.70
  -4  -1  -8  283.17   19.20
   4   1   8  275.47   19.60
   4   1   8  253.67   31.60
   4   1   8  265.07   21.00
   4   1   8  290.87   20.90
  -5  -1  -8    3.00    7.10
  -5  -1  -8   13.60    7.60
   5   1   8   18.40   18.50
   5   1   8    2.00   10.00
   5   1   8    9.40    8.20
   5  -2  -8   76.49   12.50
   5  -2  -8   63.79   12.60
  -5   2   8   52.69   14.00
   4  -2  -8   65.39    9.70
   4  -2  -8   33.70   17.40
   4  -2  -8   64.69   10.30
   4  -2  -8   55.89   11.40
   3  -2  -8  424.36   30.50
   3  -2  -8  483.55   27.60
   3  -2  -8  455.45   24.50
  -3   2   8  431.76   25.20
  -3   2   8  419.16   24.00
  -3   2   8  467.05   24.80
   2  -2  -8  173.08   15.10
   2  -2  -8  179.88   18.50
   2  -2  -8  172.68   12.60
  -2   2   8  183.38   14.00
  -2   2   8  163.48   13.10
  -2   2   8  173.08   12.60
   1  -2  -8  363.66   23.90
   1  -2  -8  369.26   20.50
   1  -2  -8  361.46   19.90
  -1   2   8  342.87   19.80
  -1   2   8  378.26   19.30
  -1   2   8  323.27   20.50
   0  -2  -8  143.49   13.00
   0  -2  -8  149.19   11.60
   0  -2  -8  143.09   16.40
   0  -2  -8  141.29   11.70
   0   2   8  139.79   10.80
   0   2   8  140.79   15.10
   0   2   8  139.99   10.90
   0   2   8  139.99   13.10
  -1  -2  -8   14.40    7.00
  -1  -2  -8   23.40    5.50
  -1  -2  -8   13.50   10.00
  -1  -2  -8   15.80    5.50
   1   2   8   16.90    8.30
   1   2   8   13.20    4.40
   1   2   8   12.40    5.10
   1   2   8    2.60    8.90
  -2  -2  -8  594.14   30.00
  -2  -2  -8  588.14   28.70
  -2  -2  -8  551.44   30.20
   2   2   8  601.74   31.60
   2   2   8  521.75   28.70
   2   2   8  586.64   34.30
   2   2   8  581.24   30.50
   2   2   8  596.64   29.50
  -3  -2  -8    1.40    8.60
  -3  -2  -8    5.90    5.10
  -3  -2  -8    0.60    7.00
   3   2   8    4.00    4.80
   3   2   8    3.50    6.90
   3   2   8    1.80    5.30
   3   2   8    0.10   11.30
   3   2   8   -0.50    7.90
  -4  -2  -8  103.19   14.90
  -4  -2  -8  114.89   14.80
  -4  -2  -8  113.79   12.70
   4   2   8   80.29   14.20
   4   2   8  111.89   15.10
   4   2   8  105.09   14.10
   4   2   8  120.69   23.40
  -5  -2  -8   10.00    8.10
  -5  -2  -8   18.70    7.90
   5   2   8   22.00   12.10
   5   2   8   11.40   17.20
   5   2   8   12.30    8.50
   5  -3  -8   -5.40   10.90
   5  -3  -8    2.90    7.40
  -5   3   8    4.10    8.40
   4  -3  -8    1.90    5.60
   4  -3  -8    1.60    7.00
  -4   3   8    0.00    5.40
  -4   3   8    9.20    7.00
   3  -3  -8   90.89   12.50
   3  -3  -8   90.89   10.30
  -3   3   8   91.69   11.90
  -3   3   8  112.99   11.00
   2  -3  -8  399.76   22.30
   2  -3  -8  387.86   20.20
   2  -3  -8  343.77   24.40
  -2   3   8  372.76   19.80
  -2   3   8  352.86   20.60
  -2   3   8  357.96   20.90
   1  -3  -8  479.25   24.10
   1  -3  -8  431.96   23.90
   1  -3  -8  475.65   25.00
   1  -3  -8  449.36   26.50
  -1   3   8  476.55   23.80
  -1   3   8  451.75   22.80
  -1   3   8  454.95   24.60
   0  -3  -8  183.78   13.30
   0  -3  -8  198.58   14.20
   0  -3  -8  194.38   13.00
   0  -3  -8  183.18   16.40
   0   3   8  180.88   12.80
   0   3   8  185.08   12.30
   0   3   8  185.68   15.00
   0   3   8  201.68   15.40
  -1  -3  -8  199.78   12.80
  -1  -3  -8  205.78   15.10
  -1  -3  -8  205.88   14.20
   1   3   8  213.18   14.10
   1   3   8  201.68   16.20
   1   3   8  204.98   13.10
   1   3   8  215.08   13.10
  -2  -3  -8    8.10    4.50
  -2  -3  -8    4.10    6.50
  -2  -3  -8    2.70    4.70
   2   3   8   13.40    5.00
   2   3   8    8.20    7.70
   2   3   8    5.10    5.20
   2   3   8    7.70    5.60
  -3  -3  -8  169.88   15.40
  -3  -3  -8  186.68   16.10
  -3  -3  -8  170.28   13.70
   3   3   8  182.38   21.40
   3   3   8  181.48   14.60
   3   3   8  164.98   16.80
   3   3   8  163.08   15.50
  -4  -3  -8   56.59   11.30
  -4  -3  -8   74.39   13.00
  -4  -3  -8   60.89   11.40
   4   3   8   54.09   13.40
   4   3   8   60.09   12.20
   4   3   8   51.19   10.10
   4   3   8   48.10   21.40
  -5  -3  -8   29.80    9.30
  -5  -3  -8   13.90    8.40
  -5  -3  -8   17.10   16.40
   5   3   8   15.80    8.40
   5   3   8   26.10    9.10
   5   3   8   22.10   17.70
   5   3   8   18.10   10.50
   5  -4  -8    1.20    7.40
  -5   4   8   -3.40    7.30
   4  -4  -8  134.59   13.20
   4  -4  -8  127.99   15.20
  -4   4   8  133.99   14.50
  -4   4   8  151.28   13.60
   3  -4  -8   11.30    6.50
   3  -4  -8   23.20    6.40
  -3   4   8   27.70    6.60
  -3   4   8   15.90    6.50
   2  -4  -8 1121.89   49.50
   2  -4  -8 1079.39   47.80
  -2   4   8 1011.90   48.20
  -2   4   8 1099.99   47.40
  -2   4   8 1037.50   48.40
   1  -4  -8  120.49   13.80
   1  -4  -8  141.99   11.30
   1  -4  -8  147.89   12.40
  -1   4   8  142.49   10.00
  -1   4   8  150.08   13.00
  -1   4   8  141.99   10.70
   0  -4  -8  484.35   25.10
   0  -4  -8  483.85   25.50
   0  -4  -8  483.75   24.10
   0   4   8  479.15   23.60
   0   4   8  506.15   26.80
   0   4   8  476.05   24.00
  -1  -4  -8  282.07   15.90
  -1  -4  -8  307.07   18.70
  -1  -4  -8  288.87   17.40
   1   4   8  286.57   19.70
   1   4   8  279.77   17.00
   1   4   8  276.37   16.10
   1   4   8  295.07   15.90
  -2  -4  -8  445.56   25.10
  -2  -4  -8  418.86   22.60
  -2  -4  -8  458.75   25.00
   2   4   8  420.46   23.30
   2   4   8  453.75   24.50
   2   4   8  408.76   26.20
   2   4   8  445.86   23.60
  -3  -4  -8   15.30    6.00
  -3  -4  -8   27.80   10.80
  -3  -4  -8   24.00    7.50
   3   4   8   15.30    9.50
   3   4   8   28.80    8.30
   3   4   8   21.30    7.60
  -4  -4  -8   36.60   10.00
  -4  -4  -8   29.60   10.10
  -4  -4  -8   33.70    8.30
   4   4   8   19.40   11.00
   4   4   8   56.99   17.40
  -5  -4  -8  182.58   20.00
  -5  -4  -8  143.09   15.50
  -5  -4  -8  134.59   16.40
   5   4   8  172.78   17.60
   5   4   8  136.89   19.10
   5   4   8  183.68   37.00
   5   4   8  145.59   18.20
   5  -5  -8   56.69   10.80
  -5   5   8   53.49    9.70
  -5   5   8   75.09   13.30
   4  -5  -8    3.10    6.90
   4  -5  -8    8.80    6.30
  -4   5   8   -2.40    5.90
   3  -5  -8   77.69   10.90
   3  -5  -8   93.19   10.00
  -3   5   8   72.89    9.90
  -3   5   8   90.39    9.60
   2  -5  -8  152.78   12.40
   2  -5  -8  135.29   11.10
  -2   5   8  143.69   11.80
  -2   5   8  149.19   12.70
  -2   5   8  153.98   10.50
   1  -5  -8  166.28   12.10
   1  -5  -8  187.38   13.70
   1  -5  -8  165.18   14.60
  -1   5   8  185.88   11.10
  -1   5   8  173.48   11.60
  -1   5   8  183.28   14.40
   0  -5  -8  697.23   33.50
   0  -5  -8  668.03   32.00
   0  -5  -8  676.13   31.20
   0   5   8  624.54   30.60
   0   5   8  700.93   34.80
   0   5   8  684.83   31.40
  -1  -5  -8  126.99    9.70
  -1  -5  -8  125.69   10.90
  -1  -5  -8  138.09   13.20
   1   5   8  128.19   14.10
   1   5   8  127.49   10.80
   1   5   8  136.19   10.00
   1   5   8  116.39    9.70
  -2  -5  -8   97.39   12.80
  -2  -5  -8   86.29   11.40
  -2  -5  -8   77.39    8.80
   2   5   8   64.59   12.10
   2   5   8   76.29   10.00
   2   5   8   96.09   11.60
   2   5   8   76.59   10.10
  -3  -5  -8  285.17   18.30
  -3  -5  -8  277.27   20.20
  -3  -5  -8  279.37   20.70
   3   5   8  315.17   20.60
   3   5   8  278.57   22.70
   3   5   8  282.57   19.00
  -4  -5  -8   81.89   12.60
  -4  -5  -8   89.69   11.90
  -4  -5  -8   97.49   14.60
   4   5   8   90.79   16.30
   4   5   8   89.59   19.40
  -5  -5  -8    3.40    9.10
  -5  -5  -8    9.40    6.80
  -5  -5  -8    0.10    7.40
   5   5   8   16.20   12.80
   5   5   8    1.50   14.60
   5   5   8   -8.50    7.50
   5   5   8    4.20    7.20
   4  -6  -8  100.69   12.40
   4  -6  -8   76.29   11.60
  -4   6   8   79.09   12.00
   3  -6  -8   76.79   11.50
   3  -6  -8   53.19    8.90
  -3   6   8   49.30    8.60
  -3   6   8   64.29    8.20
   2  -6  -8  217.98   15.30
   2  -6  -8  239.78   15.10
   2  -6  -8  236.68   14.50
  -2   6   8  207.88   14.30
  -2   6   8  242.38   13.20
   1  -6  -8  598.54   28.40
   1  -6  -8  571.14   26.60
   1  -6  -8  464.05   26.30
  -1   6   8  572.04   29.60
  -1   6   8  581.24   25.40
  -1   6   8  530.35   25.60
   0  -6  -8   17.50    4.70
   0  -6  -8   14.80    5.10
   0  -6  -8   11.70    6.80
   0   6   8   14.60    7.30
   0   6   8   12.90    4.40
   0   6   8   10.50    3.90
  -1  -6  -8  219.78   13.10
  -1  -6  -8  211.48   14.60
  -1  -6  -8  225.68   16.80
  -1  -6  -8  222.18   13.20
   1   6   8  239.38   18.10
   1   6   8  231.28   13.60
   1   6   8  218.38   13.70
   1   6   8  201.08   14.00
  -2  -6  -8   92.99   14.90
  -2  -6  -8   86.69    9.80
  -2  -6  -8   79.89    9.10
  -2  -6  -8   88.49   10.30
   2   6   8   89.49   10.20
   2   6   8   94.09   14.40
   2   6   8   89.69   10.50
   2   6   8   77.89    9.20
  -3  -6  -8   13.90    6.50
  -3  -6  -8   18.20    8.70
  -3  -6  -8   21.10    7.50
   3   6   8    8.20    6.40
   3   6   8   12.10    6.30
   3   6   8   29.00   11.40
  -4  -6  -8  182.58   18.00
  -4  -6  -8  182.18   15.90
  -4  -6  -8  207.08   18.80
   4   6   8  204.88   18.40
   4   6   8  186.68   16.90
   4   6   8  239.58   24.50
   4   6   8  166.38   20.40
  -5  -6  -8  168.28   16.10
  -5  -6  -8  217.48   20.30
  -5  -6  -8  143.19   19.80
   5   6   8  137.59   18.90
   5   6   8  161.28   21.80
   5   6   8  156.38   26.00
   5   6   8  154.88   17.40
   4  -7  -8  170.98   14.70
   4  -7  -8  188.98   16.40
  -4   7   8  215.28   14.30
   3  -7  -8   16.70    6.30
   3  -7  -8   15.10    5.70
  -3   7   8    9.10    6.40
   2  -7  -8   21.70    6.00
   1  -7  -8  391.76   22.20
  -1   7   8  364.06   23.10
   0  -7  -8  991.90   47.10
   0  -7  -8 1142.59   46.70
   0  -7  -8 1111.59   50.69
   0   7   8 1037.30   46.30
   0   7   8 1095.39   51.89
   0   7   8 1075.19   46.60
  -1  -7  -8  255.97   17.00
  -1  -7  -8  282.47   19.80
  -1  -7  -8  288.27   15.50
  -1  -7  -8  299.77   16.00
   1   7   8  272.17   21.00
   1   7   8  282.17   16.50
   1   7   8  284.57   16.10
   1   7   8  260.47   15.70
  -2  -7  -8  101.89   11.20
  -2  -7  -8  100.39    9.90
  -2  -7  -8   93.69   13.60
  -2  -7  -8   95.09   10.70
   2   7   8  124.79   21.80
   2   7   8   94.09   11.00
   2   7   8   94.89   10.70
   2   7   8   87.39    9.90
  -3  -7  -8  191.48   15.50
  -3  -7  -8  178.48   16.10
  -3  -7  -8  192.68   14.60
   3   7   8  163.58   15.60
   3   7   8  188.48   16.10
  -4  -7  -8   -4.00    7.30
  -4  -7  -8    0.90    5.00
  -4  -7  -8    6.70    7.40
   4   7   8    5.70    6.60
   4   7   8    5.30    5.60
   4   7   8    4.40    7.80
  -5  -7  -8  161.68   18.70
  -5  -7  -8  130.39   17.30
  -5  -7  -8  136.49   20.40
   5   7   8  118.69   20.20
   5   7   8  164.38   22.50
   5   7   8  134.29   19.50
   5   7   8  166.38   28.10
   4  -8  -8   23.90    7.10
   4  -8  -8   15.30    7.40
   1  -8  -8   89.89   12.10
  -1   8   8  108.99   14.30
   0  -8  -8  217.38   17.30
   0   8   8  217.78   18.90
  -1  -8  -8   33.60    6.80
  -1  -8  -8   30.50    9.00
  -1  -8  -8   29.80    6.30
  -1  -8  -8   36.70    5.90
   1   8   8   45.30   12.30
   1   8   8   38.00    6.70
   1   8   8   34.40    7.30
  -2  -8  -8  269.07   16.30
  -2  -8  -8  252.57   18.00
  -2  -8  -8  275.87   20.60
   2   8   8  261.57   17.50
   2   8   8  251.47   17.50
  -3  -8  -8   25.90    6.90
  -3  -8  -8   11.20    8.30
  -3  -8  -8   24.40   10.10
  -3  -8  -8   40.50   10.30
   3   8   8   16.70    7.90
   3   8   8   23.40    7.40
  -4  -8  -8  133.59   17.50
  -4  -8  -8  164.48   14.80
  -4  -8  -8  135.49   15.20
  -4  -8  -8  157.78   17.70
   4   8   8  164.78   16.90
   4   8   8  140.69   14.70
   4   8   8  142.19   16.70
  -5  -8  -8    3.20    5.90
  -5  -8  -8   -5.20    8.10
   5   8   8   30.20   16.10
   1  -9  -8  399.36   24.30
   0  -9  -8   42.30   10.30
  -1  -9  -8  664.63   31.20
  -1  -9  -8  632.64   31.00
  -1  -9  -8  614.94   35.10
  -1  -9  -8  676.03   29.90
   1   9   8  550.14   29.70
   1   9   8  649.24   31.20
  -2  -9  -8  196.38   15.70
  -2  -9  -8  215.58   14.50
  -2  -9  -8  205.68   15.60
  -2  -9  -8  203.08   18.70
   2   9   8  207.48   26.70
   2   9   8  211.18   16.50
   2   9   8  208.38   14.20
  -3  -9  -8   12.50    7.70
  -3  -9  -8    6.50    8.40
  -3  -9  -8    4.20    5.00
  -3  -9  -8    3.50    6.50
   3   9   8    5.80    6.20
   3   9   8    3.30    5.80
  -4  -9  -8    6.10    6.00
  -4  -9  -8   -4.30    7.60
  -4  -9  -8    3.50    7.00
  -4  -9  -8    0.20    6.70
   4   9   8   11.80   11.50
   4   9   8   -1.30    6.00
   4   9   8    2.80    6.40
   1 -10  -8   73.79   14.20
   0 -10  -8  178.98   13.20
   0 -10  -8  193.98   17.80
  -1 -10  -8  145.79   10.80
  -1 -10  -8  169.98   21.70
  -1 -10  -8  165.38   13.60
  -1 -10  -8  160.18   12.50
   1  10   8  163.68   13.70
  -2 -10  -8    4.60    8.10
  -2 -10  -8    2.50    5.90
  -2 -10  -8    4.60    4.50
  -2 -10  -8    2.40    5.80
   2  10   8    3.90    6.80
   2  10   8    5.40    4.70
   2  10   8   -0.10    4.20
  -3 -10  -8   94.39   11.80
  -3 -10  -8   67.79   14.70
  -3 -10  -8   97.69   14.10
  -3 -10  -8   80.29   13.00
   3  10   8   76.39   12.30
   3  10   8   66.59   10.40
   3  10   8  109.29   17.50
  -4 -10  -8    8.10    7.80
  -4 -10  -8   15.40    9.50
  -4 -10  -8    9.80    9.70
  -4 -10  -8    7.70    6.20
   4  10   8    8.70    7.50
   4  10   8    3.70    6.90
   4  10   8    6.00    9.40
   1 -11  -8   29.30    9.90
   0 -11  -8   35.10    7.70
  -1 -11  -8   14.50    9.00
  -1 -11  -8   15.70    7.20
  -1 -11  -8    4.30    4.60
   1  11   8   11.10    7.30
  -2 -11  -8  674.03   34.90
  -2 -11  -8  649.64   31.90
  -2 -11  -8  701.33   40.40
  -2 -11  -8  650.53   34.20
   2  11   8  611.14   32.70
   2  11   8  638.54   34.40
  -3 -11  -8    5.90    5.70
  -3 -11  -8   21.60    7.90
  -3 -11  -8   15.00    7.90
  -3 -11  -8    7.80    8.70
   3  11   8   19.40    6.80
   3  11   8   18.70    7.60
   3  11   8   12.80    8.90
   3 -12  -8   90.59   24.30
   0 -12  -8   -7.90    7.00
   0 -12  -8    5.00    6.50
  -1 -12  -8   37.90    9.20
  -1 -12  -8    5.30    9.00
   1  12   8   37.10    9.50
  -2 -12  -8  407.96   29.40
  -2 -12  -8  361.36   20.70
  -2 -12  -8  349.07   24.40
  -2 -12  -8  385.26   24.60
   2  12   8  336.97   21.10
  -3 -12  -8   97.69   13.10
  -3 -12  -8   88.59   13.60
  -3 -12  -8   90.19   21.80
  -3 -12  -8   83.39   13.40
   3  12   8   75.69   12.10
   3  12   8   97.39   12.60
   3  12   8   92.49   22.30
   1 -13  -8   17.30   11.10
   1 -13  -8   22.40    8.30
   0 -13  -8   88.99   12.30
   0 -13  -8   52.69   13.70
  -1 -13  -8  277.57   20.50
  -1 -13  -8  268.27   24.30
  -2 -13  -8   53.59    9.30
  -2 -13  -8   54.59    8.30
  -2 -13  -8   71.99   12.40
  -2 -13  -8   67.39   16.20
   2  13   8   73.49   12.40
   1 -14  -8   11.10   11.20
   0 -14  -8  132.49   20.20
   0 -14  -8  153.78   15.50
  -1 -14  -8   55.89   15.20
  -1 -14  -8   70.89   12.20
   0  -9   9    2.10   18.90
   0  -9   9    3.30    7.00
   1   8  -9    8.00    6.80
   1   8  -9    1.90   25.40
   1   8  -9    2.20    8.60
  -1  -8   9    5.70   10.70
  -1  -8   9    3.40    7.20
  -1  -8   9    9.20    8.50
  -1  -8   9    3.90   15.40
   0   8  -9  315.87   40.20
   0   8  -9  221.18   18.90
   0   8  -9  232.38   21.30
   0  -8   9  203.78   30.80
   0  -8   9  184.98   17.70
   0  -8   9  205.68   21.90
   0  -8   9  204.58   22.30
   0  -8   9  215.48   18.50
  -1   8  -9    6.20    7.80
  -1   8  -9   -1.00   19.50
  -1   8  -9   -0.20    6.40
   1  -8   9    0.30    6.20
   1  -8   9   11.30   11.70
   1  -8   9    5.40    7.20
   1  -8   9   -2.70   17.80
  -2   8  -9    7.90    7.90
  -2   8  -9    5.90    8.00
   2  -8   9    5.50   12.30
   2  -8   9   -7.10   22.10
   2  -8   9    2.40    6.80
   2  -8   9   -9.60   11.80
   2  -8   9    0.50    6.10
   2   7  -9   63.89   14.80
   2   7  -9   68.19   26.80
   2   7  -9   69.89   12.00
  -2  -7   9   43.40   12.20
  -2  -7   9   90.99   15.50
  -2  -7   9   76.09   20.00
  -2  -7   9   64.59   13.40
   1   7  -9   47.10   24.40
   1   7  -9   43.50   11.40
  -1  -7   9   48.50   10.40
  -1  -7   9   64.29   13.50
  -1  -7   9   50.59   18.50
  -1  -7   9   55.39   13.30
   0   7  -9   69.29   13.10
   0   7  -9   91.19   13.10
   0   7  -9   88.09   27.00
   0  -7   9   85.09   15.50
   0  -7   9   76.49   12.10
   0  -7   9   82.09   11.90
   0  -7   9   53.49   14.30
   0  -7   9   58.99   20.30
  -1   7  -9   22.10    8.30
  -1   7  -9   19.80    8.30
  -1   7  -9    9.90   19.30
   1  -7   9   21.60   12.50
   1  -7   9   35.30   19.50
   1  -7   9   32.90    8.60
   1  -7   9   19.40    8.30
   1  -7   9   10.20   12.10
  -2   7  -9   70.59   15.70
  -2   7  -9  106.69   30.30
  -2   7  -9  101.69   14.80
   2  -7   9   97.69   17.90
   2  -7   9  110.19   13.80
   2  -7   9  129.99   15.40
   2  -7   9  101.79   26.80
  -3   7  -9   14.00    9.10
  -3   7  -9   16.20    8.10
   3  -7   9    9.50    7.60
   3  -7   9    9.30   10.70
   3  -7   9    6.60   12.80
   3  -7   9   11.50   23.60
   3   6  -9   66.19   14.00
   3   6  -9   58.39   14.50
   3   6  -9   74.19   30.80
  -3  -6   9   67.99   13.90
  -3  -6   9   73.49   13.90
   2   6  -9   56.49   24.20
   2   6  -9   15.90   13.20
  -2  -6   9   21.90    8.60
  -2  -6   9   33.20   11.20
  -2  -6   9   30.50   16.90
  -2  -6   9   43.00   10.00
   1   6  -9  381.56   28.90
   1   6  -9  393.76   26.10
   1   6  -9  429.26   41.40
  -1  -6   9  349.37   26.50
  -1  -6   9  417.36   34.60
  -1  -6   9  379.76   24.30
  -1  -6   9  355.36   25.60
   0   6  -9    7.70    7.90
   0   6  -9    0.90    5.90
   0   6  -9    7.90   17.90
   0  -6   9   23.80   17.30
   0  -6   9    9.10   10.20
   0  -6   9   10.30   10.90
   0  -6   9    9.70    6.90
   0  -6   9    5.10    6.40
  -1   6  -9  163.48   38.20
  -1   6  -9  182.78   16.90
  -1   6  -9  207.48   18.70
   1  -6   9  203.78   21.50
   1  -6   9  189.48   29.90
   1  -6   9  207.08   16.70
   1  -6   9  232.58   16.90
   1  -6   9  163.28   20.20
  -2   6  -9    4.90    6.10
  -2   6  -9   -2.30    6.10
  -2   6  -9    2.80   17.70
   2  -6   9    2.50    6.20
   2  -6   9    1.50   18.00
   2  -6   9   -1.00    5.60
   2  -6   9    1.10   10.30
  -3   6  -9  118.69   15.30
  -3   6  -9  113.99   16.90
   3  -6   9  133.69   14.50
   3  -6   9   61.69   26.60
   3  -6   9  105.39   14.70
   3  -6   9  100.79   17.60
   3   5  -9   23.30   25.70
   3   5  -9   -3.50    5.80
   3   5  -9   -1.40    7.70
  -3  -5   9    3.10    9.30
  -3  -5   9    2.10    6.30
  -3  -5   9   -3.40    6.80
   2   5  -9  323.47   25.60
   2   5  -9  384.16   37.40
   2   5  -9  286.47   21.20
  -2  -5   9  285.57   22.40
  -2  -5   9  327.07   32.10
  -2  -5   9  322.07   22.40
  -2  -5   9  312.67   22.70
   1   5  -9  166.38   27.90
  -1  -5   9  114.29   15.30
  -1  -5   9  100.99   13.30
  -1  -5   9   73.99   11.80
  -1  -5   9  151.18   24.50
   0   5  -9   82.39   13.30
   0  -5   9  119.69   12.40
   0  -5   9   95.99   15.50
   0  -5   9  138.59   23.90
   0  -5   9  123.39   13.70
   0  -5   9  111.39   16.20
  -1   5  -9   33.40    9.30
   1  -5   9   14.60   10.40
   1  -5   9   27.40   18.10
   1  -5   9   20.80    7.00
   1  -5   9   28.20    8.10
  -2   5  -9  135.69   15.80
  -2   5  -9  103.19   15.50
   2  -5   9   99.39   24.70
   2  -5   9  125.09   16.50
   2  -5   9  121.49   12.70
   2  -5   9  116.29   13.70
  -3   5  -9  113.79   14.30
  -3   5  -9  101.69   14.80
   3  -5   9   93.39   13.40
   3  -5   9  129.89   13.90
   3  -5   9   79.19   15.60
   3  -5   9   65.59   25.10
  -4   5  -9    2.20    7.90
  -4   5  -9    0.00    6.90
   4  -5   9   -7.40   21.80
   4  -5   9   -4.50    6.80
   4   4  -9   43.00   10.70
   4   4  -9   59.39   13.70
   4   4  -9   50.09   13.80
  -4  -4   9   52.29   12.40
  -4  -4   9   55.49   14.40
  -4  -4   9   64.49   13.80
   3   4  -9  125.39   14.40
   3   4  -9  118.29   17.60
   3   4  -9  187.78   29.60
  -3  -4   9  149.39   16.50
  -3  -4   9  139.69   17.50
  -3  -4   9  158.18   17.20
   2   4  -9  194.78   16.30
   2   4  -9  232.78   21.00
  -2  -4   9  181.98   17.20
  -2  -4   9  220.58   18.20
  -2  -4   9  213.88   22.30
   1   4  -9  424.66   34.20
   1   4  -9  382.66   34.80
  -1  -4   9  487.45   27.20
  -1  -4   9  487.55   27.70
  -1  -4   9  495.25   28.20
   0   4  -9  207.18   18.30
   0  -4   9  189.38   18.90
   0  -4   9  234.38   19.40
   0  -4   9  190.98   19.00
   0  -4   9  236.18   36.30
   0  -4   9  226.78   16.50
  -1   4  -9    4.20    5.40
  -1   4  -9   -1.70    6.40
   1  -4   9   -3.10    8.40
   1  -4   9    5.50    5.60
   1  -4   9   -3.70   10.20
  -2   4  -9  229.48   33.50
  -2   4  -9  312.47   20.90
   2  -4   9  290.27   33.80
   2  -4   9  277.77   20.20
   2  -4   9  277.07   18.80
   2  -4   9  284.47   21.90
  -3   4  -9   73.19   12.70
  -3   4  -9   83.29   11.90
   3  -4   9   67.39   11.40
   3  -4   9   84.79   12.10
   3  -4   9   76.89   24.50
   3  -4   9   74.69   14.00
  -4   4  -9    9.70    8.10
  -4   4  -9   23.10    8.20
   4  -4   9   27.70    9.30
   4  -4   9   10.00   21.30
   4   3  -9    2.00    6.30
   4   3  -9    6.20    9.30
   4   3  -9   -7.90   19.30
   4   3  -9   -5.50    9.20
  -4  -3   9    4.70   11.90
  -4  -3   9    8.00    8.50
  -4  -3   9    5.70    7.30
  -4  -3   9    6.30    8.80
   3   3  -9  241.38   22.40
   3   3  -9  241.88   18.70
   3   3  -9  311.97   32.20
  -3  -3   9  254.37   20.80
  -3  -3   9  243.58   19.90
   2   3  -9  132.49   17.40
   2   3  -9  147.39   13.80
  -2  -3   9  153.88   14.70
  -2  -3   9  161.08   15.60
  -2  -3   9  138.49   14.40
  -2  -3   9  117.19   16.10
   1   3  -9   65.69   10.40
   1   3  -9   71.89   12.70
   1   3  -9   87.29   18.50
  -1  -3   9   95.09   12.90
  -1  -3   9  114.79   20.40
  -1  -3   9   98.69   15.00
  -1  -3   9  101.69   12.90
  -1  -3   9   56.99   10.10
   0   3  -9  121.39   13.10
   0   3  -9  165.68   26.50
   0   3  -9  134.39   14.30
   0  -3   9  121.89   12.30
   0  -3   9  121.19   12.60
   0  -3   9  124.99   18.50
   0  -3   9  121.39   15.10
   0  -3   9  156.68   22.60
  -1   3  -9  608.04   35.90
  -1   3  -9  791.42   37.30
  -1   3  -9  700.63   49.20
   1  -3   9  760.22   46.20
   1  -3   9  743.33   35.90
   1  -3   9  727.53   35.60
   1  -3   9  621.24   40.70
  -2   3  -9   42.40    9.10
  -2   3  -9   28.40   17.00
   2  -3   9   47.70    8.50
   2  -3   9   38.60   11.30
   2  -3   9   43.90   11.10
  -3   3  -9  106.09   21.10
  -3   3  -9   79.99   11.50
   3  -3   9  101.49   24.60
   3  -3   9   77.59   12.20
   3  -3   9   80.49   12.20
  -4   3  -9  126.59   13.80
   4  -3   9  103.39   27.10
   4  -3   9  105.19   14.60
   4  -3   9  111.99   15.30
   4   2  -9  299.07   22.10
   4   2  -9  388.96   38.50
   4   2  -9  325.57   22.90
  -4  -2   9  252.97   37.60
  -4  -2   9  350.76   23.00
  -4  -2   9  291.77   23.10
   3   2  -9    1.10    5.80
   3   2  -9   -3.10    6.70
  -3  -2   9   -1.60    5.50
  -3  -2   9    0.90    9.90
  -3  -2   9    2.20    7.90
  -3  -2   9   -5.00    5.60
   2   2  -9  405.56   23.50
   2   2  -9  385.56   26.40
  -2  -2   9  419.26   26.30
  -2  -2   9  378.26   24.40
  -2  -2   9  364.86   23.70
  -2  -2   9  422.56   23.80
   1   2  -9   30.30    7.30
   1   2  -9   26.50   26.80
   1   2  -9   66.79   11.70
  -1  -2   9   51.49    9.70
  -1  -2   9   43.20   12.00
  -1  -2   9   63.19   17.00
  -1  -2   9   56.49   10.10
  -1  -2   9   48.70    8.70
   0   2  -9  110.09   20.20
   0   2  -9  138.29   13.60
   0   2  -9  130.19   12.60
   0  -2   9  143.39   12.50
   0  -2   9  138.19   20.90
   0  -2   9  123.69   12.10
   0  -2   9  121.99   14.20
   0  -2   9  114.59   14.70
  -1   2  -9  395.06   34.00
  -1   2  -9  339.07   23.10
  -1   2  -9  419.26   23.80
   1  -2   9  408.16   31.60
   1  -2   9  399.76   23.20
   1  -2   9  411.66   25.20
   1  -2   9  372.66   22.10
  -2   2  -9  174.88   26.20
  -2   2  -9  197.78   16.00
  -2   2  -9  195.68   15.40
   2  -2   9  180.38   18.00
   2  -2   9  231.98   28.30
   2  -2   9  209.78   15.10
   2  -2   9  176.78   15.80
  -3   2  -9  102.29   13.10
   3  -2   9  116.29   12.70
   3  -2   9  114.99   26.50
   3  -2   9   98.69   14.00
   3  -2   9   84.39   13.90
  -4   2  -9   -1.80    5.90
  -4   2  -9    7.80    6.50
   4  -2   9   19.50   18.90
   4  -2   9   11.70    8.30
   4  -2   9   10.30    6.70
   4  -2   9   11.90    9.80
  -5   2  -9  106.39   14.50
   5  -2   9   71.29   30.40
   5  -2   9   92.99   14.70
   5  -2   9  134.99   14.90
   4   1  -9   55.29   11.00
   4   1  -9   34.10   10.80
   4   1  -9   45.00   10.00
  -4  -1   9   41.50   12.30
  -4  -1   9   42.60   12.60
  -4  -1   9   60.79   10.60
  -4  -1   9   25.50    9.10
   3   1  -9  297.37   19.80
   3   1  -9  277.47   22.90
   3   1  -9  331.57   20.30
  -3  -1   9  272.57   21.10
  -3  -1   9  280.97   20.50
  -3  -1   9  291.87   22.70
  -3  -1   9  310.87   20.40
   2   1  -9  218.68   24.50
   2   1  -9  230.78   16.50
   2   1  -9  235.08   19.50
  -2  -1   9  245.88   17.20
  -2  -1   9  238.58   16.50
  -2  -1   9  229.98   19.70
  -2  -1   9  234.18   20.80
   1   1  -9   88.19   12.40
   1   1  -9   96.99   17.80
   1   1  -9  101.09   12.40
  -1  -1   9   89.59   11.30
  -1  -1   9  121.59   20.70
  -1  -1   9  108.29   14.30
  -1  -1   9  104.79   11.50
  -1  -1   9  101.79   11.30
   0   1  -9  772.02   39.70
   0   1  -9  836.22   40.30
   0   1  -9  799.02   47.20
   0  -1   9  821.02   38.90
   0  -1   9  808.42   40.90
   0  -1   9  803.52   38.90
   0  -1   9  860.91   45.70
  -1   1  -9   13.10    6.20
  -1   1  -9   30.30    7.60
  -1   1  -9   10.70   13.30
   1  -1   9   21.00    8.70
   1  -1   9   23.30    6.90
   1  -1   9   23.10    6.00
   1  -1   9   33.70   13.80
  -2   1  -9  597.54   41.50
  -2   1  -9  572.64   30.10
  -2   1  -9  516.05   36.40
   2  -1   9  553.54   29.90
   2  -1   9  684.53   42.70
   2  -1   9  523.05   32.10
   2  -1   9  631.44   31.90
  -3   1  -9  293.77   19.10
   3  -1   9  286.97   19.40
   3  -1   9  238.18   31.20
   3  -1   9  274.07   21.50
   3  -1   9  268.07   20.50
  -4   1  -9  160.18   14.90
   4  -1   9  111.59   16.30
   4  -1   9  139.59   14.70
   4  -1   9   96.39   17.90
   4  -1   9  108.09   15.20
   4  -1   9  148.49   29.00
  -5   1  -9   50.99   10.90
   5  -1   9   43.00   23.30
   5  -1   9   38.20   15.60
   5  -1   9   35.70   10.20
   4   0  -9   36.20   19.30
   4   0  -9   33.60    9.20
   4   0  -9   28.50    8.40
   4   0  -9    8.50    7.60
  -4   0   9   23.10   12.00
  -4   0   9   39.30    9.90
  -4   0   9   19.00    9.10
  -4   0   9   13.90    7.80
   3   0  -9  279.47   21.70
   3   0  -9  250.97   20.80
   3   0  -9  291.67   18.20
  -3   0   9  247.88   20.70
  -3   0   9  237.78   19.50
  -3   0   9  304.97   18.30
  -3   0   9  290.07   19.70
   2   0  -9  147.59   12.80
   2   0  -9  157.08   15.70
  -2   0   9  148.99   12.60
  -2   0   9  108.49   16.30
  -2   0   9  142.09   15.70
  -2   0   9  147.29   13.20
   1   0  -9  217.68   21.90
   1   0  -9  219.18   15.90
   1   0  -9  224.28   16.90
  -1   0   9  228.98   17.90
  -1   0   9  226.28   21.90
  -1   0   9  231.18   14.70
  -1   0   9  209.78   15.90
  -1   0   9  227.08   15.50
   0   0  -9  104.79   11.20
   0   0  -9  123.39   11.70
   0   0  -9  114.09   18.60
   0   0   9  102.79   10.60
   0   0   9   98.69   13.20
   0   0   9  102.89   10.60
   0   0   9  115.69   18.70
  -1   0  -9  667.13   33.80
  -1   0  -9  688.63   33.00
  -1   0  -9  637.74   40.70
  -1   0  -9  620.24   33.40
   1   0   9  635.64   34.40
   1   0   9  681.23   38.60
   1   0   9  686.93   33.40
   1   0   9  617.64   32.00
  -2   0  -9  203.38   16.90
  -2   0  -9  190.08   15.50
  -2   0  -9  194.98   24.10
  -2   0  -9  190.88   14.30
   2   0   9  168.28   14.10
   2   0   9  220.18   23.90
   2   0   9  167.28   17.00
   2   0   9  194.18   15.90
  -3   0  -9   23.70   17.30
  -3   0  -9   48.50    9.50
   3   0   9   42.50    8.30
   3   0   9   72.69   19.50
   3   0   9   67.79   11.40
   3   0   9   26.00   11.10
  -4   0  -9   32.40    8.90
  -4   0  -9   15.30    7.70
  -4   0  -9   15.80    9.50
   4   0   9   11.90   10.00
   4   0   9   39.00   10.70
   4   0   9   34.90    9.60
   4   0   9   25.70   17.30
   4   0   9   13.80   12.00
  -5   0  -9  155.18   17.00
  -5   0  -9  100.49   14.70
   5   0   9   87.69   17.50
   5   0   9  125.59   18.20
   5   0   9   89.29   27.60
   5   0   9  102.19   15.30
   5  -1  -9    5.90    8.20
   5  -1  -9    8.00    9.40
  -5   1   9   10.90    8.70
   4  -1  -9  208.68   19.90
   4  -1  -9  233.98   28.30
   4  -1  -9  243.68   16.70
   4  -1  -9  214.28   17.60
  -4   1   9  240.88   16.40
  -4   1   9  186.88   17.20
  -4   1   9  210.48   18.90
  -4   1   9  210.78   18.00
   3  -1  -9    7.10    6.90
   3  -1  -9    2.10    5.30
   3  -1  -9   18.90   12.60
  -3   1   9   10.70    8.40
  -3   1   9   12.40   10.40
   2  -1  -9   72.19   10.00
   2  -1  -9   81.99   16.10
   2  -1  -9   85.39   12.40
  -2   1   9   74.19   11.70
  -2   1   9   72.69   10.50
  -2   1   9   67.99    9.20
   1  -1  -9   75.89   10.50
   1  -1  -9   66.59    9.60
   1  -1  -9   93.49   15.30
  -1   1   9   75.09   12.30
  -1   1   9   83.39   11.60
  -1   1   9   69.49    9.20
  -1   1   9   78.39    9.60
   0  -1  -9  643.44   32.50
   0  -1  -9  581.84   36.50
   0  -1  -9  622.24   31.90
   0  -1  -9  650.13   31.70
   0   1   9  648.94   35.60
   0   1   9  649.64   31.10
   0   1   9  644.74   31.00
   0   1   9  584.64   32.60
  -1  -1  -9  234.68   15.30
  -1  -1  -9  225.18   16.30
  -1  -1  -9  245.08   17.60
  -1  -1  -9  210.48   22.30
   1   1   9  238.58   16.00
   1   1   9  218.28   17.60
   1   1   9  234.58   20.90
   1   1   9  242.98   15.20
  -2  -1  -9   21.10   12.70
  -2  -1  -9   31.30    9.20
  -2  -1  -9   31.00    6.80
  -2  -1  -9   24.20    6.90
   2   1   9   17.40   12.40
   2   1   9   24.60    7.30
   2   1   9   16.40    6.00
   2   1   9   26.90    9.40
  -3  -1  -9  343.97   28.60
  -3  -1  -9  401.76   25.80
  -3  -1  -9  425.56   24.10
   3   1   9  406.26   24.40
   3   1   9  435.96   26.30
   3   1   9  399.86   25.80
   3   1   9  436.06   27.10
  -4  -1  -9   17.40    7.40
  -4  -1  -9   12.00    7.40
  -4  -1  -9   26.40   10.20
   4   1   9   22.60    8.00
   4   1   9   34.10   11.30
   4   1   9   18.10    8.40
   4   1   9   13.70   10.10
  -5  -1  -9  180.98   19.00
  -5  -1  -9  130.79   16.10
  -5  -1  -9  189.78   17.20
   5   1   9  172.58   18.40
   5   1   9  178.18   31.30
   5   1   9  176.48   19.70
   5   1   9  178.48   21.20
   5  -2  -9  249.97   19.60
   5  -2  -9  261.97   19.10
   5  -2  -9  214.68   21.80
  -5   2   9  221.88   19.90
   4  -2  -9   24.60    9.00
   4  -2  -9   42.00   11.20
   4  -2  -9   37.20   17.40
  -4   2   9   45.00    9.70
  -4   2   9   41.30    9.20
   3  -2  -9   13.10   12.10
   3  -2  -9    4.90    5.40
   3  -2  -9    0.80    6.20
  -3   2   9    0.40    5.00
  -3   2   9    1.30    7.50
   2  -2  -9  383.46   23.90
   2  -2  -9  389.16   21.90
   2  -2  -9  401.56   28.20
  -2   2   9  406.16   23.20
  -2   2   9  424.16   22.20
  -2   2   9  345.47   22.10
   1  -2  -9  858.61   41.40
   1  -2  -9  834.62   44.30
   1  -2  -9  900.91   41.30
  -1   2   9  881.91   40.00
  -1   2   9  835.72   40.60
  -1   2   9  866.61   41.80
   0  -2  -9  164.38   13.20
   0  -2  -9  168.08   18.60
   0  -2  -9  150.28   12.60
   0  -2  -9  161.98   14.60
   0   2   9  152.68   12.10
   0   2   9  169.78   17.00
   0   2   9  163.38   12.10
   0   2   9  139.59   14.00
  -1  -2  -9   -0.80    3.50
  -1  -2  -9   -2.10    6.20
  -1  -2  -9    4.00    4.60
  -1  -2  -9   -6.70    9.10
   1   2   9    0.70    3.40
   1   2   9   -0.20    4.00
   1   2   9   -5.70    8.50
   1   2   9    6.00    6.70
  -2  -2  -9  163.28   14.40
  -2  -2  -9  167.38   13.00
  -2  -2  -9  179.68   15.10
   2   2   9  151.08   12.80
   2   2   9  164.18   13.70
   2   2   9  179.18   19.90
   2   2   9  180.78   16.70
   2   2   9  187.48   15.00
  -3  -2  -9   92.99   21.20
  -3  -2  -9   62.99   12.60
  -3  -2  -9   68.59   10.50
   3   2   9   51.89   10.50
   3   2   9   95.39   18.90
   3   2   9   75.69   11.80
   3   2   9   49.30   12.10
   3   2   9   52.89   11.00
  -4  -2  -9  418.26   27.80
  -4  -2  -9  369.86   26.40
  -4  -2  -9  386.96   24.90
   4   2   9  417.96   26.90
   4   2   9  402.16   25.70
   4   2   9  434.06   38.10
  -5  -2  -9   19.20   10.10
  -5  -2  -9   41.90    9.70
  -5  -2  -9   20.50   10.50
   5   2   9   36.20   20.10
   5   2   9   21.40   12.30
   5   2   9   25.10   10.30
   5   2   9   36.50   13.70
   5  -3  -9   94.19   13.70
   5  -3  -9   82.59   15.20
   5  -3  -9   94.39   12.90
   4  -3  -9   48.50   10.10
   4  -3  -9   57.29   17.30
   4  -3  -9   46.10   11.30
  -4   3   9   42.30    8.70
  -4   3   9   40.70   10.50
   3  -3  -9  203.98   17.30
   3  -3  -9  196.68   14.90
   3  -3  -9  187.78   21.50
  -3   3   9  198.08   16.00
  -3   3   9  209.28   15.20
   2  -3  -9    5.50    6.20
   2  -3  -9    3.30    9.30
   2  -3  -9    5.90    4.80
  -2   3   9   -2.30    3.90
  -2   3   9    7.30    5.10
  -2   3   9    3.70    7.10
   1  -3  -9  741.03   35.30
   1  -3  -9  706.53   38.00
   1  -3  -9  734.83   35.90
  -1   3   9  718.73   36.00
  -1   3   9  721.03   34.70
  -1   3   9  712.03   33.90
   0  -3  -9    8.90    5.10
   0  -3  -9    8.00    6.70
   0  -3  -9   10.80    9.50
   0  -3  -9    8.40    4.80
   0   3   9   14.80    4.80
   0   3   9    8.50    4.30
   0   3   9    3.00    7.70
   0   3   9    9.00    6.70
  -1  -3  -9  464.05   23.90
  -1  -3  -9  466.45   25.70
  -1  -3  -9  467.25   25.50
   1   3   9  450.25   24.00
   1   3   9  480.15   23.60
   1   3   9  473.85   27.20
   1   3   9  478.85   25.00
  -2  -3  -9  325.17   21.00
  -2  -3  -9  328.07   19.10
  -2  -3  -9  322.57   20.80
   2   3   9  297.87   19.10
   2   3   9  334.67   22.60
   2   3   9  338.47   20.80
   2   3   9  325.17   19.80
  -3  -3  -9  513.85   29.40
  -3  -3  -9  480.65   28.00
  -3  -3  -9  486.75   26.50
   3   3   9  389.86   35.30
   3   3   9  487.95   30.30
   3   3   9  492.25   28.60
   3   3   9  500.25   31.10
   3   3   9  501.05   34.20
  -4  -3  -9   94.39   12.30
  -4  -3  -9   83.89   13.40
  -4  -3  -9   86.49   14.70
   4   3   9   86.29   13.70
   4   3   9   75.79   12.10
   4   3   9   95.69   16.10
   4   3   9  102.69   22.10
  -5  -3  -9  269.67   23.00
  -5  -3  -9  219.68   19.50
  -5  -3  -9  251.57   20.20
   5   3   9  264.77   21.90
   5   3   9  259.77   32.00
   5   3   9  242.68   23.10
   5  -4  -9    8.60    7.90
   4  -4  -9  221.78   17.10
   4  -4  -9  232.18   19.70
  -4   4   9  255.27   17.80
  -4   4   9  231.68   18.90
   3  -4  -9   21.60    6.70
   3  -4  -9   21.80    7.80
  -3   4   9   16.70    6.40
  -3   4   9   16.70    6.60
   2  -4  -9   36.30   11.00
   2  -4  -9   35.80    7.20
   2  -4  -9   38.00    8.00
  -2   4   9   21.60    7.40
  -2   4   9   33.80    7.40
  -2   4   9   26.10    6.10
   1  -4  -9  130.89   11.70
   1  -4  -9  151.18   13.50
   1  -4  -9  119.69   15.20
   1  -4  -9  136.49   11.60
  -1   4   9  140.79   13.60
  -1   4   9  137.09   11.30
  -1   4   9  146.89   10.70
   0  -4  -9  866.91   40.80
   0  -4  -9  861.11   39.70
   0  -4  -9  886.71   40.80
   0   4   9  825.02   41.20
   0   4   9  840.72   39.20
   0   4   9  866.01   42.20
  -1  -4  -9  217.18   15.20
  -1  -4  -9  211.88   13.60
  -1  -4  -9  228.18   16.30
   1   4   9  217.28   13.40
   1   4   9  199.08   17.10
   1   4   9  196.68   13.70
   1   4   9  223.58   14.80
  -2  -4  -9   10.20    6.20
  -2  -4  -9    6.90    7.10
  -2  -4  -9    2.00    4.60
   2   4   9   12.90    6.20
   2   4   9   10.80    5.10
   2   4   9   13.30    6.60
   2   4   9    0.30    7.70
  -3  -4  -9  754.52   39.80
  -3  -4  -9  790.52   39.50
  -3  -4  -9  779.62   37.40
   3   4   9  724.03   41.30
   3   4   9  752.72   38.40
   3   4   9  670.13   47.20
   3   4   9  797.02   40.40
  -4  -4  -9   65.79   12.70
  -4  -4  -9   53.59   11.90
  -4  -4  -9   57.19   10.10
   4   4   9   69.79   19.80
   4   4   9   65.09   15.00
   4   4   9   72.49   13.20
   4   4   9   72.09   12.80
  -5  -4  -9   37.20    9.20
  -5  -4  -9   25.40   12.40
  -5  -4  -9   46.80   11.70
   5   4   9   35.30   10.40
   5   4   9   39.80   12.10
   5   4   9   39.60   18.30
   4  -5  -9  109.69   14.60
   4  -5  -9  122.29   14.40
  -4   5   9   89.29   12.80
  -4   5   9  114.49   12.30
   3  -5  -9   44.70    8.20
   3  -5  -9   33.10    8.80
  -3   5   9   28.70    7.40
  -3   5   9   31.10    6.90
   2  -5  -9   27.90    7.20
   2  -5  -9   44.90    9.10
   2  -5  -9   49.80    8.00
  -2   5   9   39.90    6.70
  -2   5   9   30.90    8.10
  -2   5   9   37.30    7.50
   1  -5  -9  430.16   22.70
   1  -5  -9  407.46   24.90
   1  -5  -9  441.66   23.60
  -1   5   9  430.66   21.30
  -1   5   9  406.86   21.80
  -1   5   9  420.86   24.60
   0  -5  -9  897.51   42.00
   0  -5  -9  936.11   43.10
   0  -5  -9  960.80   44.00
   0   5   9  923.01   42.00
   0   5   9  906.71   41.60
   0   5   9  939.41   45.40
  -1  -5  -9    2.20    6.10
  -1  -5  -9    7.40    3.80
  -1  -5  -9    3.50    4.50
   1   5   9    4.80    3.90
   1   5   9   12.90    5.00
   1   5   9   -2.30    4.10
   1   5   9    4.90    7.70
  -2  -5  -9  433.56   23.20
  -2  -5  -9  450.45   25.50
  -2  -5  -9  464.55   28.70
   2   5   9  392.76   23.40
   2   5   9  424.96   27.60
   2   5   9  419.96   23.50
   2   5   9  462.55   25.30
  -3  -5  -9  200.08   17.00
  -3  -5  -9  189.08   14.70
  -3  -5  -9  188.38   17.20
   3   5   9  182.98   16.30
   3   5   9  200.28   20.00
   3   5   9  162.38   16.70
   3   5   9  177.98   15.00
  -4  -5  -9  124.89   13.60
  -4  -5  -9  114.89   15.60
  -4  -5  -9  108.79   15.60
   4   5   9  118.59   20.10
   4   5   9  124.39   18.20
   4   5   9  133.19   22.10
   4   5   9  131.39   15.10
  -5  -5  -9   66.79   13.80
  -5  -5  -9   52.89   11.30
   5   5   9   61.29   13.50
   5   5   9   57.29   14.50
   5   5   9   48.90   19.20
   5   5   9   43.30   11.60
   4  -6  -9   39.50    9.70
   4  -6  -9   45.50    8.90
  -4   6   9   44.00    9.60
   3  -6  -9  187.78   14.10
   3  -6  -9  167.08   16.40
  -3   6   9  201.28   13.50
  -3   6   9  185.28   14.70
   2  -6  -9  129.89   12.00
   2  -6  -9  112.09   11.40
  -2   6   9  122.89    9.60
  -2   6   9  113.09   13.40
  -2   6   9  128.59   11.40
   1  -6  -9  216.08   15.80
   1  -6  -9  208.18   13.90
   1  -6  -9  178.08   13.70
  -1   6   9  217.48   12.50
  -1   6   9  196.08   12.80
  -1   6   9  212.88   17.20
   0  -6  -9  100.89   10.90
   0  -6  -9   88.49   11.70
   0  -6  -9   87.19    9.40
   0   6   9   76.69   12.20
   0   6   9   86.19    8.40
   0   6   9   69.29    7.70
  -1  -6  -9 1160.28   52.09
  -1  -6  -9 1129.39   50.39
  -1  -6  -9 1107.29   48.20
   1   6   9 1035.90   48.70
   1   6   9 1028.00   52.89
   1   6   9 1121.19   49.70
   1   6   9 1058.99   47.60
  -2  -6  -9   98.89   11.20
  -2  -6  -9  123.39   13.80
  -2  -6  -9  103.69   10.20
   2   6   9   96.19   10.30
   2   6   9   87.39   15.00
   2   6   9   89.09   10.80
   2   6   9  106.59   11.50
  -3  -6  -9  349.67   24.00
  -3  -6  -9  341.77   23.20
  -3  -6  -9  364.96   23.60
   3   6   9  374.76   23.10
   3   6   9  331.17   26.30
   3   6   9  295.17   21.60
  -4  -6  -9  121.79   16.80
  -4  -6  -9  106.09   15.90
  -4  -6  -9  116.49   13.10
   4   6   9  117.69   16.30
  -5  -6  -9   28.70   10.60
  -5  -6  -9   41.80   10.40
   5   6   9   22.40   10.80
   5   6   9   22.90    9.90
   5   6   9   55.29   13.70
   5   6   9   16.90   15.90
   4  -7  -9  122.09   14.20
   4  -7  -9  129.29   12.80
  -4   7   9  125.89   14.30
   3  -7  -9    6.20    6.30
   3  -7  -9   -0.90    4.80
  -3   7   9   -2.10    3.90
  -3   7   9    1.40    5.30
   2  -7  -9  181.48   13.60
   2  -7  -9  189.28   13.70
  -2   7   9  206.18   11.70
  -2   7   9  184.88   15.60
  -2   7   9  168.58   12.50
   1  -7  -9  443.66   21.90
   1  -7  -9  434.86   24.20
   1  -7  -9  349.07   21.40
  -1   7   9  441.16   26.00
  -1   7   9  396.26   20.40
  -1   7   9  439.56   20.20
   0  -7  -9  251.07   14.70
   0  -7  -9  265.87   18.40
   0  -7  -9  234.58   15.10
   0   7   9  224.08   13.60
   0   7   9  241.98   19.30
   0   7   9  252.17   14.40
  -1  -7  -9  171.28   11.80
  -1  -7  -9  176.88   16.20
  -1  -7  -9  171.78   12.90
  -1  -7  -9  188.38   13.80
   1   7   9  162.48   12.70
   1   7   9  191.18   18.20
   1   7   9  182.98   12.30
   1   7   9  165.18   12.20
  -2  -7  -9  488.05   24.80
  -2  -7  -9  453.35   28.20
  -2  -7  -9  460.75   24.90
  -2  -7  -9  469.65   26.60
   2   7   9  484.15   26.20
   2   7   9  431.46   30.00
   2   7   9  504.55   26.70
   2   7   9  465.65   25.30
  -3  -7  -9   53.49    9.00
  -3  -7  -9   70.59   12.30
  -3  -7  -9   55.99   11.90
   3   7   9   54.99   14.40
   3   7   9   61.19   11.10
   3   7   9   55.19   11.00
  -4  -7  -9   10.70    9.20
  -4  -7  -9   19.00    7.40
  -4  -7  -9   19.40    8.60
   4   7   9   10.40    8.70
   4   7   9   19.70    8.00
   4   7   9    8.10    8.60
  -5  -7  -9   10.00    9.60
  -5  -7  -9   21.60   11.50
   5   7   9   40.40   12.20
   4  -8  -9  217.38   16.60
   4  -8  -9  282.47   18.80
   3  -8  -9  126.09   12.00
  -2   8   9   81.19   12.10
   1  -8  -9  265.67   18.10
   1  -8  -9  209.78   13.80
  -1   8   9  234.28   19.40
   0  -8  -9  424.76   20.80
   0  -8  -9  379.96   21.00
   0   8   9  415.76   26.80
   0   8   9  401.66   20.00
  -1  -8  -9   76.69   12.30
  -1  -8  -9  124.29   18.20
  -1  -8  -9   90.49    8.70
  -1  -8  -9   80.59    9.00
   1   8   9   72.49    8.50
   1   8   9   87.59   10.20
   1   8   9   95.29   10.20
  -2  -8  -9   92.49   10.10
  -2  -8  -9  109.39   16.10
  -2  -8  -9  121.39   14.10
   2   8   9   97.99   11.30
   2   8   9  101.89   11.60
   2   8   9   48.80   14.70
  -3  -8  -9    2.20    7.80
  -3  -8  -9    0.30    5.90
  -3  -8  -9    3.40    4.90
  -3  -8  -9    3.20    5.80
   3   8   9    9.90    7.10
   3   8   9    6.60    6.40
  -4  -8  -9   50.59    9.80
  -4  -8  -9   52.29   13.60
  -4  -8  -9   60.29   12.80
   4   8   9   57.69   12.90
   4   8   9   52.49   11.40
   1  -9  -9   67.09   11.10
   0  -9  -9   61.89   11.40
   0   9   9   52.09   12.90
  -1  -9  -9  289.57   21.40
  -1  -9  -9  285.07   16.80
  -1  -9  -9  253.87   17.00
  -1  -9  -9  298.97   16.00
   1   9   9  257.87   16.30
   1   9   9  278.17   17.30
  -2  -9  -9   74.69   10.50
  -2  -9  -9  110.09   13.10
  -2  -9  -9   65.79   13.10
  -2  -9  -9   82.39   11.90
   2   9   9   90.29   12.70
   2   9   9   77.19   11.20
  -3  -9  -9  110.49   14.80
  -3  -9  -9  115.29   13.50
  -3  -9  -9  121.99   18.30
  -3  -9  -9  124.89   15.90
   3   9   9  112.79   13.20
   3   9   9  107.69   13.50
  -4  -9  -9   34.20    8.10
  -4  -9  -9   35.90   11.10
  -4  -9  -9   32.70   11.80
  -4  -9  -9   25.10    9.20
   4   9   9   31.40    9.30
   4   9   9    8.90    6.80
   2 -10  -9  189.68   15.80
   1 -10  -9  248.68   19.50
   0 -10  -9   17.50    9.50
  -1 -10  -9   10.20    8.40
  -1 -10  -9    7.90    4.50
  -1 -10  -9    4.40    5.60
  -1 -10  -9    2.50    4.70
   1  10   9    6.30    6.10
   1  10   9    5.20    4.30
   1  10   9    3.40    4.60
  -2 -10  -9  121.49   12.60
  -2 -10  -9  134.69   13.60
  -2 -10  -9  116.39   17.10
  -2 -10  -9  113.29   11.10
   2  10   9  113.89   12.60
   2  10   9  122.29   11.00
   2  10   9  119.49   13.10
  -3 -10  -9  431.66   27.70
  -3 -10  -9  426.86   24.90
  -3 -10  -9  422.96   26.40
  -3 -10  -9  413.26   30.30
   3  10   9  449.26   27.00
   3  10   9  429.46   25.00
   3  10   9  450.45   35.70
  -4 -10  -9   -0.70    7.00
  -4 -10  -9    3.90    9.30
  -4 -10  -9    3.00    7.70
   4  10   9    4.00    6.40
   4  10   9    0.60    8.60
   4  10   9    1.60    6.40
   1 -11  -9   92.19   14.00
   0 -11  -9  146.69   17.30
   0 -11  -9  161.48   12.50
  -1 -11  -9   56.99    8.50
  -1 -11  -9   63.69    9.90
  -1 -11  -9   58.89   12.90
   1  11   9   72.79   11.10
  -2 -11  -9  116.19   11.30
  -2 -11  -9  121.09   18.70
  -2 -11  -9  121.39   13.30
  -2 -11  -9  137.49   13.90
   2  11   9  114.19   11.80
   2  11   9  127.09   14.30
  -3 -11  -9   -0.40    7.90
  -3 -11  -9    5.30    7.10
  -3 -11  -9   -0.40    6.20
  -3 -11  -9    2.60    5.30
   3  11   9   -2.70    5.20
   3  11   9   14.70    6.90
   3  11   9    5.80    7.60
   1 -12  -9  170.18   18.30
   0 -12  -9    2.30    8.90
   0 -12  -9    6.10    6.30
  -1 -12  -9  265.77   18.20
  -1 -12  -9  230.28   22.30
   1  12   9  257.17   18.90
  -2 -12  -9   12.70    9.80
  -2 -12  -9    7.50    5.00
  -2 -12  -9    7.00    7.10
  -2 -12  -9   -0.30    5.10
   2  12   9   12.90    5.10
   2  12   9    5.80    5.60
  -3 -12  -9   32.10    7.90
  -3 -12  -9   17.30    8.90
  -3 -12  -9   33.90    9.30
   3  12   9   43.80    8.50
   3  12   9   31.40    9.10
   1 -13  -9   82.59   15.20
   1 -13  -9   80.79   10.90
   0 -13  -9   36.60    9.10
   0 -13  -9   26.00   11.80
  -1 -13  -9   37.40    9.80
  -1 -13  -9   25.50   11.40
  -2 -13  -9   -3.80    8.00
  -2 -13  -9    0.60    5.60
  -2 -13  -9   -7.70    4.10
  -2 -13  -9    0.80    7.00
   2  13   9    6.20    7.40
   0 -14  -9   35.10   12.50
   0 -14  -9   28.10    9.30
  -1 -14  -9    0.70   10.90
  -1 -14  -9   -0.80    7.10
   0   8 -10   70.79   17.60
   0   8 -10   38.30   12.10
   0  -8  10   61.19   25.90
   0  -8  10   35.40   25.00
   0  -8  10   57.39   11.70
  -1   8 -10   52.29   11.40
  -1   8 -10   40.40   10.80
   1  -8  10   27.90   19.70
   1  -8  10   69.09   11.70
   1  -8  10   34.80   14.20
   1  -8  10   78.39   18.60
   2   7 -10   45.70   12.00
  -2  -7  10    6.50    7.30
  -2  -7  10    7.60    9.50
  -2  -7  10   18.20   11.40
  -2  -7  10   15.70   20.40
   1   7 -10    9.00    9.80
   1   7 -10   41.00    9.40
   1   7 -10   37.30   24.90
  -1  -7  10   22.70    9.60
  -1  -7  10   15.30   11.90
  -1  -7  10   38.10   18.00
  -1  -7  10   43.90   14.90
  -1  -7  10   24.20    8.50
   0   7 -10  407.36   46.30
   0   7 -10  321.77   22.50
   0  -7  10  259.07   33.50
   0  -7  10  273.07   25.30
   0  -7  10  313.67   31.20
   0  -7  10  292.47   24.80
   0  -7  10  280.47   21.60
  -1   7 -10   29.60    9.40
  -1   7 -10   37.30   22.80
  -1   7 -10   21.80    8.50
   1  -7  10   53.19   10.50
   1  -7  10   39.60   20.20
   1  -7  10   45.80   10.00
   1  -7  10   38.20   17.80
   1  -7  10   23.90   12.40
  -2   7 -10  145.89   16.40
  -2   7 -10  176.98   16.80
   2  -7  10  128.29   20.20
   2  -7  10  145.29   15.10
   2  -7  10  143.59   15.00
   2   6 -10   14.10   10.30
   2   6 -10   -0.40    6.00
   2   6 -10   39.40   24.30
  -2  -6  10   13.30   10.00
  -2  -6  10    1.60    7.50
  -2  -6  10   -0.10    6.50
  -2  -6  10    8.40   15.60
  -2  -6  10   18.90   13.00
   1   6 -10  359.36   30.90
   1   6 -10  540.95   48.30
  -1  -6  10  487.95   30.10
  -1  -6  10  464.05   28.00
  -1  -6  10  460.85   28.50
  -1  -6  10  472.95   37.50
  -1  -6  10  416.76   35.90
   0   6 -10   34.40   14.40
   0   6 -10   52.59   11.10
   0   6 -10   40.90   23.30
   0  -6  10   69.19   12.00
   0  -6  10   61.49   11.30
   0  -6  10   78.69   15.80
   0  -6  10   58.59   20.70
   0  -6  10   63.99   14.00
  -1   6 -10  170.58   18.10
  -1   6 -10  195.58   17.50
  -1   6 -10  185.68   31.30
   1  -6  10  146.19   19.60
   1  -6  10  186.48   16.40
   1  -6  10  209.28   16.80
   1  -6  10  161.78   20.60
   1  -6  10  138.99   28.80
  -2   6 -10   -0.40    6.80
  -2   6 -10    1.70   19.30
   2  -6  10   10.30    7.40
   2  -6  10    8.10    6.90
   2  -6  10    5.20   21.30
   2  -6  10   -1.20   11.40
  -3   6 -10   44.40   10.90
  -3   6 -10   65.19   11.80
   3  -6  10   35.40   14.10
   3  -6  10   31.90   12.30
   3  -6  10   34.50   26.70
   3  -6  10   64.39   11.80
   3   5 -10   -1.90    6.10
   3   5 -10   -5.20    8.00
   3   5 -10   -2.00   21.80
  -3  -5  10    1.40   11.60
  -3  -5  10    5.00    7.40
  -3  -5  10   -4.80    7.20
  -3  -5  10   -0.50    9.10
   2   5 -10  124.59   18.80
   2   5 -10  204.78   20.40
  -2  -5  10  169.58   20.10
  -2  -5  10  168.08   17.50
  -2  -5  10  184.78   18.60
  -2  -5  10  224.68   19.30
   1   5 -10  126.59   27.00
   1   5 -10  105.19   16.00
  -1  -5  10   85.99   13.50
  -1  -5  10  111.89   22.30
  -1  -5  10  108.59   16.00
  -1  -5  10   77.49   12.50
   0   5 -10  149.99   20.80
   0  -5  10  186.78   27.40
   0  -5  10  187.88   15.60
   0  -5  10  138.69   19.10
   0  -5  10  155.18   15.60
   0  -5  10  149.09   18.20
  -1   5 -10  283.27   21.80
  -1   5 -10  257.47   20.80
   1  -5  10  279.27   32.70
   1  -5  10  259.87   23.10
   1  -5  10  305.17   20.40
   1  -5  10  280.47   19.60
  -2   5 -10   58.19   11.40
  -2   5 -10   22.50   20.40
  -2   5 -10   41.90   10.90
   2  -5  10   31.70   20.40
   2  -5  10   42.10    9.60
   2  -5  10   39.10    8.70
   2  -5  10   25.80   12.40
  -3   5 -10  132.99   14.70
  -3   5 -10   94.09   14.00
   3  -5  10  103.09   28.70
   3  -5  10   72.09   12.60
   3  -5  10  109.29   14.70
   3  -5  10   94.39   16.10
   3   4 -10    5.10    9.40
   3   4 -10    3.40    7.00
   3   4 -10    8.60   20.30
  -3  -4  10    1.80    9.10
  -3  -4  10   -8.10    6.10
  -3  -4  10   -1.30    6.10
  -3  -4  10    8.60   12.30
   2   4 -10   68.59   14.20
   2   4 -10   66.09   12.00
   2   4 -10  127.09   26.00
  -2  -4  10  112.89   17.60
  -2  -4  10   83.19   13.10
  -2  -4  10   71.89   12.40
  -2  -4  10   83.29   12.70
   1   4 -10   67.89   13.90
  -1  -4  10   64.49   11.60
  -1  -4  10  101.09   21.10
  -1  -4  10   70.89   12.20
   0   4 -10  525.85   30.80
   0  -4  10  419.56   30.40
   0  -4  10  484.35   27.40
   0  -4  10  454.75   27.60
   0  -4  10  552.54   38.80
  -1   4 -10   60.19   11.00
   1  -4  10   43.90    9.40
   1  -4  10   32.50   17.80
   1  -4  10   61.49   13.90
   1  -4  10   51.89    9.70
  -2   4 -10  278.27   35.00
  -2   4 -10  317.37   21.80
  -2   4 -10  279.57   21.10
   2  -4  10  263.67   22.40
   2  -4  10  256.97   37.20
   2  -4  10  269.57   20.40
   2  -4  10  289.77   19.60
  -3   4 -10   -1.00    6.10
  -3   4 -10  -10.20    8.10
   3  -4  10    2.40    6.30
   3  -4  10    6.10   11.30
   3  -4  10    1.80    6.20
   3  -4  10    3.60   18.10
  -4   4 -10   73.59   12.40
   4  -4  10   40.40   14.90
   4  -4  10   84.89   13.60
   4   3 -10    3.70    8.30
   4   3 -10   -2.90    5.70
  -4  -3  10    6.00    7.60
  -4  -3  10   -3.40   14.40
  -4  -3  10   -1.90    8.60
  -4  -3  10    1.30    8.30
   3   3 -10  258.17   25.20
   3   3 -10  279.87   21.70
   3   3 -10  379.56   38.90
  -3  -3  10  325.97   23.60
  -3  -3  10  342.07   23.10
  -3  -3  10  320.27   25.50
  -3  -3  10  318.77   23.20
   2   3 -10    0.60    5.30
  -2  -3  10   10.70    7.90
  -2  -3  10    6.30    8.60
  -2  -3  10    6.30    6.50
   1   3 -10  282.87   20.30
   1   3 -10  306.27   22.80
  -1  -3  10  224.18   20.00
  -1  -3  10  213.98   23.00
  -1  -3  10  303.67   20.40
  -1  -3  10  350.86   30.30
  -1  -3  10  311.87   21.10
   0   3 -10   17.60    6.60
   0   3 -10   17.40    8.50
   0   3 -10   21.20   15.70
   0  -3  10   12.40    9.60
   0  -3  10    9.90    6.00
   0  -3  10   13.30    7.80
   0  -3  10   15.60    9.80
   0  -3  10   27.30   26.60
  -1   3 -10  327.17   36.20
  -1   3 -10  436.96   25.70
   1  -3  10  422.26   23.90
   1  -3  10  380.06   26.40
   1  -3  10  400.66   26.40
  -2   3 -10  107.49   24.10
  -2   3 -10  107.49   13.80
   2  -3  10   72.79   14.10
   2  -3  10   88.79   11.50
   2  -3  10  112.29   24.40
   2  -3  10   80.99   12.30
  -3   3 -10  203.78   18.10
  -3   3 -10  185.68   21.80
   3  -3  10  168.58   16.70
   3  -3  10  149.79   30.00
   3  -3  10  184.08   16.60
   3  -3  10  170.18   18.80
  -4   3 -10    9.60    6.60
  -4   3 -10   -1.50    6.80
   4  -3  10    0.90    7.10
   4  -3  10    0.20   18.60
   4  -3  10    9.00    7.50
   4  -3  10    3.50   11.50
   4   2 -10   20.80    9.90
   4   2 -10   92.99   27.70
   4   2 -10   65.09   16.60
  -4  -2  10   41.10   10.60
  -4  -2  10   51.59   12.20
  -4  -2  10   34.40   13.60
  -4  -2  10   45.90   10.70
   3   2 -10    3.50   16.90
   3   2 -10    9.30    6.60
   3   2 -10    4.90    8.10
  -3  -2  10   16.30    9.40
  -3  -2  10   16.70    8.00
  -3  -2  10   10.40    7.40
   2   2 -10  645.94   35.10
   2   2 -10  616.34   39.40
  -2  -2  10  721.33   35.20
  -2  -2  10  669.23   36.40
  -2  -2  10  661.23   37.90
  -2  -2  10  708.93   38.80
   1   2 -10  495.75   29.10
   1   2 -10  533.95   31.10
   1   2 -10  584.74   40.00
  -1  -2  10  569.34   37.50
  -1  -2  10  472.05   28.30
  -1  -2  10  501.35   28.40
  -1  -2  10  462.45   30.90
   0   2 -10  231.28   17.50
   0   2 -10  236.08   28.30
   0   2 -10  223.88   17.90
   0  -2  10  196.78   16.20
   0  -2  10  215.48   27.10
   0  -2  10  202.68   18.90
   0  -2  10  229.38   25.70
   0  -2  10  208.48   16.10
  -1   2 -10  110.49   14.70
  -1   2 -10  154.68   14.50
  -1   2 -10  112.99   23.30
   1  -2  10  125.49   12.40
   1  -2  10  140.79   16.80
   1  -2  10  143.39   23.20
   1  -2  10  144.89   13.60
  -2   2 -10  106.19   23.50
  -2   2 -10   88.99   11.90
   2  -2  10  103.19   26.20
   2  -2  10  127.89   15.20
   2  -2  10   85.39   14.50
   2  -2  10   95.89   12.10
  -3   2 -10  241.88   18.60
   3  -2  10  298.87   34.70
   3  -2  10  216.98   19.50
   3  -2  10  267.17   19.00
   3  -2  10  196.48   20.80
  -4   2 -10    3.50    6.90
  -4   2 -10   12.40    7.20
   4  -2  10    0.40    6.30
   4  -2  10    8.10   18.50
   4  -2  10    5.40    8.20
   4  -2  10    8.60   11.60
   4   1 -10   68.29   13.70
   4   1 -10   65.69   11.60
   4   1 -10  104.49   14.40
  -4  -1  10   55.29   12.50
  -4  -1  10   76.99   15.30
  -4  -1  10   75.79   12.70
   3   1 -10   54.39    9.70
   3   1 -10   35.70   10.70
  -3  -1  10   52.89   10.60
  -3  -1  10   60.19   13.80
  -3  -1  10   80.29   11.70
  -3  -1  10   39.40   10.00
   2   1 -10   95.79   24.00
   2   1 -10  102.89   14.60
   2   1 -10  120.99   12.70
  -2  -1  10  134.29   13.30
  -2  -1  10  108.69   16.10
  -2  -1  10  102.89   12.70
  -2  -1  10  102.39   13.70
   1   1 -10  234.58   31.60
   1   1 -10  189.28   15.90
   1   1 -10  213.28   17.90
  -1  -1  10  209.68   15.60
  -1  -1  10  232.08   25.00
  -1  -1  10  155.28   15.30
  -1  -1  10  197.98   15.80
   0   1 -10  266.27   19.30
   0   1 -10  288.97   28.00
   0   1 -10  252.77   18.80
   0  -1  10  263.07   18.00
   0  -1  10  291.37   18.50
   0  -1  10  284.17   20.90
   0  -1  10  287.07   26.30
  -1   1 -10   17.40    7.20
  -1   1 -10   13.20    6.80
  -1   1 -10   16.50   14.00
   1  -1  10   10.70    5.50
   1  -1  10   24.80    7.90
   1  -1  10   18.80    9.20
   1  -1  10   17.50   14.00
  -2   1 -10  443.66   25.00
  -2   1 -10  413.76   44.40
  -2   1 -10  430.16   26.30
   2  -1  10  421.56   24.40
   2  -1  10  465.95   36.90
   2  -1  10  443.96   25.80
   2  -1  10  329.77   26.80
  -3   1 -10   89.99   12.40
   3  -1  10   69.79   16.90
   3  -1  10   98.49   14.20
   3  -1  10   70.49   12.80
   3  -1  10   64.69   24.40
  -4   1 -10   14.10    7.80
  -4   1 -10   21.50    8.60
   4  -1  10   12.60    9.30
   4  -1  10   14.60    7.70
   4  -1  10   18.90   12.20
   4  -1  10    8.90    8.40
   4  -1  10   16.00   18.70
   5  -1  10    7.90    8.80
   4   0 -10    6.90    8.00
   4   0 -10    1.40    6.40
   4   0 -10   -5.90   17.20
  -4   0  10    8.60   10.20
  -4   0  10    3.00    6.60
  -4   0  10    3.20    6.90
  -4   0  10   -1.30    6.90
   3   0 -10  384.46   23.40
   3   0 -10  343.87   26.30
  -3   0  10  329.07   23.90
  -3   0  10  359.26   25.10
  -3   0  10  423.16   22.30
  -3   0  10  381.96   24.10
   2   0 -10   30.20   14.70
   2   0 -10   37.50   10.30
   2   0 -10   42.00    8.30
  -2   0  10   54.19   12.80
  -2   0  10   42.90    8.50
  -2   0  10   44.90   10.00
  -2   0  10   46.90    8.40
   1   0 -10  443.66   26.10
   1   0 -10  477.95   28.10
   1   0 -10  422.76   32.60
  -1   0  10  475.95   27.90
  -1   0  10  442.56   23.90
  -1   0  10  421.06   25.60
  -1   0  10  501.45   32.50
  -1   0  10  483.05   25.60
   0   0 -10   21.50    7.10
   0   0 -10   21.00    6.60
   0   0 -10   18.00   13.00
   0   0  10   27.10   13.70
   0   0  10   15.30    6.30
   0   0  10   16.30    5.80
   0   0  10   19.90    9.00
  -1   0 -10  357.86   23.00
  -1   0 -10  352.56   31.20
  -1   0 -10  402.56   23.10
   1   0  10  358.26   21.50
   1   0  10  351.46   24.80
   1   0  10  381.56   24.80
   1   0  10  415.26   29.60
  -2   0 -10   75.79   14.10
  -2   0 -10   58.19   17.60
  -2   0 -10   60.89   12.40
  -2   0 -10   60.09    9.40
   2   0  10   62.99   12.70
   2   0  10   62.09    9.40
   2   0  10   58.49   10.20
   2   0  10   66.39   20.80
  -3   0 -10   12.30    6.60
  -3   0 -10    5.50    6.30
  -3   0 -10    1.00    8.60
   3   0  10    1.40   19.40
   3   0  10    0.70   14.90
   3   0  10    6.20    7.10
  -4   0 -10  309.97   28.60
  -4   0 -10  299.87   23.60
  -4   0 -10  302.07   22.30
   4   0  10  344.87   38.00
   4   0  10  306.57   25.40
   4   0  10  323.77   22.90
   4   0  10  349.67   25.60
   4   0  10  286.17   23.50
  -5   0 -10   11.50    8.10
   5   0  10   37.20   13.30
   5   0  10   11.20   10.30
   5   0  10    8.80    8.30
   5   0  10   18.20   19.60
   4  -1 -10   84.69   15.10
   4  -1 -10  130.29   33.00
   4  -1 -10  122.59   13.90
   4  -1 -10  116.39   13.50
  -4   1  10  125.49   13.40
  -4   1  10   90.09   17.60
  -4   1  10  132.09   18.90
  -4   1  10   89.39   13.30
   3  -1 -10   -1.90    6.60
   3  -1 -10   -0.20   13.70
  -3   1  10    3.30    9.20
  -3   1  10   -2.50    5.60
   2  -1 -10   84.59   10.90
   2  -1 -10  115.29   19.60
   2  -1 -10   80.69   12.60
  -2   1  10   85.29   12.00
  -2   1  10   71.69   10.30
  -2   1  10   92.29   13.80
   1  -1 -10  716.93   42.80
   1  -1 -10  740.93   42.80
   1  -1 -10  786.02   38.50
  -1   1  10  761.62   38.00
  -1   1  10  801.42   37.40
  -1   1  10  739.73   34.80
  -1   1  10  829.22   39.80
   0  -1 -10  166.78   13.90
   0  -1 -10  152.68   20.60
   0  -1 -10  143.99   13.50
   0   1  10  143.49   12.70
   0   1  10  158.18   19.90
   0   1  10  171.48   13.00
   0   1  10  136.29   15.20
  -1  -1 -10  215.28   18.60
  -1  -1 -10  171.18   22.40
  -1  -1 -10  182.18   15.20
  -1  -1 -10  191.08   14.80
   1   1  10  179.58   13.80
   1   1  10  175.08   17.00
   1   1  10  208.98   20.90
   1   1  10  171.38   14.70
  -2  -1 -10   46.30    9.20
  -2  -1 -10   44.70   11.10
  -2  -1 -10   31.40    8.60
  -2  -1 -10   29.70   15.10
   2   1  10   44.90    9.40
   2   1  10   43.60   11.50
   2   1  10   63.39   16.20
   2   1  10   39.70    7.90
  -3  -1 -10 1075.69   51.09
  -3  -1 -10 1148.59   50.79
  -3  -1 -10 1046.20   52.89
   3   1  10  853.71   54.99
   3   1  10 1093.59   51.79
   3   1  10 1021.30   51.39
   3   1  10 1143.19   63.39
  -4  -1 -10    0.30    8.50
  -4  -1 -10    1.50    6.80
  -4  -1 -10    4.00    6.20
   4   1  10    1.20    6.10
   4   1  10    1.50   10.20
   4   1  10   18.20   17.70
   4   1  10    0.10    7.10
   4   1  10   -1.70    8.30
  -5  -1 -10   30.80   11.80
  -5  -1 -10   44.60   12.00
  -5  -1 -10   70.09   12.90
   5   1  10   53.19   15.50
   5   1  10   63.09   23.00
   5   1  10   72.39   14.90
   5   1  10   60.79   12.40
   4  -2 -10   60.59   11.70
   4  -2 -10   46.80   10.90
  -4   2  10   79.69   12.30
  -4   2  10   60.49   11.40
   3  -2 -10   73.69   10.80
   3  -2 -10   52.69   11.10
   3  -2 -10   97.19   19.10
  -3   2  10   77.89   11.40
  -3   2  10   71.69   11.50
   2  -2 -10  400.26   23.50
   2  -2 -10  434.66   26.20
  -2   2  10  385.16   23.80
  -2   2  10  428.96   23.50
  -2   2  10  420.26   25.20
   1  -2 -10   -0.50   10.10
   1  -2 -10    6.50    8.90
   1  -2 -10   13.40    6.20
  -1   2  10    8.90    7.90
  -1   2  10    7.50    5.30
  -1   2  10    6.70    5.00
   0  -2 -10 2007.10   88.29
   0  -2 -10 2065.89   88.29
   0  -2 -10 2047.90   87.49
   0  -2 -10 2037.20   92.19
   0   2  10 2031.80   86.79
   0   2  10 2101.99   86.79
   0   2  10 1806.32   88.29
   0   2  10 2016.50   89.79
  -1  -2 -10  173.98   20.80
  -1  -2 -10  166.18   14.60
  -1  -2 -10  168.78   15.60
  -1  -2 -10  178.38   13.70
   1   2  10  175.08   16.50
   1   2  10  188.08   18.90
   1   2  10  180.88   14.10
   1   2  10  165.68   13.20
  -2  -2 -10  224.88   23.70
  -2  -2 -10  192.88   21.60
  -2  -2 -10  207.68   17.00
  -2  -2 -10  224.58   20.50
   2   2  10  226.28   15.80
   2   2  10  239.28   22.80
   2   2  10  207.98   19.30
   2   2  10  223.48   17.30
  -3  -2 -10   35.60    8.10
  -3  -2 -10   37.40    9.40
  -3  -2 -10   45.90   11.50
   3   2  10   47.10   17.60
   3   2  10   46.40   19.90
   3   2  10   32.50   10.00
   3   2  10   32.80    9.00
   3   2  10   49.60   10.30
  -4  -2 -10  245.58   20.30
  -4  -2 -10  195.38   17.30
  -4  -2 -10  231.48   19.10
   4   2  10  198.28   21.30
   4   2  10  209.18   18.50
   4   2  10  178.78   19.90
   4   2  10  239.38   20.20
   4   2  10  247.18   30.70
  -5  -2 -10   16.50   10.90
  -5  -2 -10   24.20   10.50
  -5  -2 -10   18.40    7.80
   5   2  10   20.30   14.10
   5   2  10    4.70   11.10
   5   2  10   19.00   18.20
   5   2  10   10.70    8.60
   4  -3 -10  111.49   26.90
   4  -3 -10   73.29   16.90
   4  -3 -10   41.20   10.30
  -4   3  10   56.79   10.80
  -4   3  10   60.49   11.90
   3  -3 -10  206.98   15.70
   3  -3 -10  199.68   24.40
   3  -3 -10  212.78   18.10
  -3   3  10  223.38   16.20
  -3   3  10  179.78   16.50
   2  -3 -10   99.69   17.50
   2  -3 -10   81.69   11.60
   2  -3 -10   62.39    9.60
  -2   3  10   86.59   10.50
  -2   3  10   61.79   10.10
  -2   3  10   72.09   11.90
   1  -3 -10  601.04   34.60
   1  -3 -10  609.64   30.60
   1  -3 -10  609.24   31.40
  -1   3  10  602.84   30.00
  -1   3  10  500.05   30.80
  -1   3  10  589.04   29.20
   0  -3 -10    4.60   10.30
   0  -3 -10   -2.90    4.50
   0  -3 -10    2.00    4.60
   0  -3 -10    5.60    7.40
   0   3  10    3.50    4.30
   0   3  10   -4.40    6.80
   0   3  10   -0.60    8.10
   0   3  10   -0.90    3.90
  -1  -3 -10  682.13   34.80
  -1  -3 -10  624.84   38.20
  -1  -3 -10  714.23   35.20
  -1  -3 -10  685.43   33.20
   1   3  10  703.03   34.10
   1   3  10  695.43   33.50
   1   3  10  679.43   36.00
   1   3  10  683.83   36.70
  -2  -3 -10  148.09   14.70
  -2  -3 -10  164.48   14.40
  -2  -3 -10  138.09   12.20
   2   3  10  129.49   12.20
   2   3  10  126.79   13.60
   2   3  10  130.09   16.20
   2   3  10  151.58   13.70
  -3  -3 -10    4.50    5.20
  -3  -3 -10   13.90    8.90
  -3  -3 -10    3.90    5.60
   3   3  10   10.80    6.40
   3   3  10   -0.50    6.70
   3   3  10   -7.10   10.20
   3   3  10   14.00   13.60
   3   3  10    3.60    7.10
  -4  -3 -10  279.87   28.30
  -4  -3 -10  356.96   25.60
  -4  -3 -10  352.46   22.80
   4   3  10  418.06   35.60
   4   3  10  376.46   25.60
   4   3  10  298.97   24.50
   4   3  10  362.76   24.40
   4   3  10  381.66   27.50
  -5  -3 -10   31.60    9.70
  -5  -3 -10   21.60    9.90
  -5  -3 -10   32.70   10.10
   5   3  10   12.20   13.20
   5   3  10   10.90    8.20
   5   3  10    5.00   16.80
   5   3  10   15.60   11.30
   4  -4 -10  116.79   13.70
   4  -4 -10  145.99   16.30
   4  -4 -10  152.78   26.30
  -4   4  10  145.79   14.20
  -4   4  10  148.79   16.00
   3  -4 -10   12.60    7.60
   3  -4 -10   16.30   12.00
   3  -4 -10   16.80    6.60
  -3   4  10   -2.40    3.90
  -3   4  10   12.80    6.30
   2  -4 -10  338.27   21.50
   2  -4 -10  341.67   20.00
   2  -4 -10  306.57   25.50
  -2   4  10  282.57   20.50
  -2   4  10  341.67   19.00
  -2   4  10  317.47   20.40
   1  -4 -10  447.06   28.40
   1  -4 -10  448.66   24.70
   1  -4 -10  451.35   25.90
  -1   4  10  427.36   23.90
  -1   4  10  440.06   26.20
  -1   4  10  458.95   23.40
   0  -4 -10  948.51   48.00
   0  -4 -10 1015.20   46.40
   0  -4 -10 1016.20   45.40
   0  -4 -10  970.80   46.30
   0   4  10  983.30   44.70
   0   4  10  973.50   47.80
   0   4  10  937.61   44.60
  -1  -4 -10  159.58   13.70
  -1  -4 -10  166.78   12.30
  -1  -4 -10  168.58   15.10
   1   4  10  160.78   13.10
   1   4  10  172.08   16.30
   1   4  10  158.08   12.10
   1   4  10  139.69   11.90
  -2  -4 -10   24.40    6.60
  -2  -4 -10   38.80    9.60
  -2  -4 -10   36.60   10.00
   2   4  10   37.00    8.90
   2   4  10   34.80    8.30
   2   4  10   25.60    6.90
   2   4  10   27.60   10.30
  -3  -4 -10  227.98   19.10
  -3  -4 -10  240.18   17.20
   3   4  10  201.88   16.90
   3   4  10  233.68   21.80
   3   4  10  225.08   18.40
   3   4  10  233.18   18.50
  -4  -4 -10    4.80    7.10
  -4  -4 -10    5.00    6.50
  -4  -4 -10   -0.90    8.30
   4   4  10    5.80    8.40
   4   4  10    6.60    6.60
   4   4  10   -4.50    6.20
   4   4  10   -0.30   17.50
   4   4  10   -4.70   10.10
  -5  -4 -10  123.09   16.00
  -5  -4 -10  164.78   17.70
  -5  -4 -10  122.29   16.90
   5   4  10  111.19   18.80
   5   4  10  123.49   18.40
   5   4  10  126.19   25.60
   4  -5 -10   42.10    9.20
   4  -5 -10   34.10    9.70
  -4   5  10   35.10    8.10
  -4   5  10   22.70    8.20
   3  -5 -10   38.90    9.30
   3  -5 -10   54.19   15.30
   3  -5 -10   73.99   10.90
  -3   5  10   52.99    8.60
   2  -5 -10  638.84   38.20
   2  -5 -10  648.54   33.00
   2  -5 -10  672.13   33.40
   2  -5 -10  668.03   33.90
  -2   5  10  648.04   35.40
  -2   5  10  637.74   33.90
   1  -5 -10   28.50   11.10
   1  -5 -10   30.30    7.10
   1  -5 -10   36.60    9.20
  -1   5  10   26.70    5.90
  -1   5  10   29.10    6.70
  -1   5  10   25.40    9.20
   0  -5 -10  277.67   17.50
   0  -5 -10  295.77   18.60
   0  -5 -10  272.07   19.30
   0   5  10  317.17   23.30
   0   5  10  268.17   16.70
   0   5  10  305.17   21.10
  -1  -5 -10   -0.70    7.70
  -1  -5 -10   -3.00    3.80
   1   5  10   -4.20    7.10
   1   5  10    1.40    3.90
   1   5  10    2.20    4.60
   1   5  10   -2.90    4.30
  -2  -5 -10  692.13   35.90
  -2  -5 -10  693.53   33.30
  -2  -5 -10  654.43   35.70
   2   5  10  665.13   33.40
   2   5  10  618.14   38.60
   2   5  10  712.33   35.40
  -3  -5 -10   86.99   13.70
  -3  -5 -10  106.29   15.00
  -3  -5 -10  102.59   11.80
   3   5  10   85.59   15.50
   3   5  10   85.89   12.50
   3   5  10  118.89   16.00
   3   5  10   80.59   11.80
  -4  -5 -10  352.66   23.40
  -4  -5 -10  362.56   25.60
  -4  -5 -10  357.96   26.00
   4   5  10  411.06   29.10
   4   5  10  285.57   24.20
   4   5  10  372.06   25.20
   4   5  10  403.96   33.00
   4   5  10  340.37   24.40
  -5  -5 -10   69.29   12.00
  -5  -5 -10   91.79   15.00
  -5  -5 -10   92.79   15.40
   5   5  10   87.59   17.10
   5   5  10   97.09   25.30
   5   5  10   93.99   16.10
   4  -6 -10   -4.60    5.40
   4  -6 -10    0.60    7.10
  -4   6  10    5.80    7.60
  -4   6  10   -5.90    4.80
   3  -6 -10  543.55   28.60
   3  -6 -10  531.35   30.10
  -3   6  10  529.05   28.80
  -3   6  10  535.95   28.00
   2  -6 -10  241.18   17.20
   2  -6 -10  303.27   18.40
   2  -6 -10  255.37   18.40
   2  -6 -10  246.88   22.10
  -2   6  10  260.47   15.40
  -2   6  10  231.08   18.70
   1  -6 -10  179.28   17.20
   1  -6 -10  193.18   15.60
  -1   6  10  195.58   12.50
  -1   6  10  167.88   12.60
  -1   6  10  182.88   16.80
   0  -6 -10  109.79   13.40
   0  -6 -10  108.89   12.50
   0  -6 -10   88.89    9.90
   0   6  10   84.19    9.10
   0   6  10   94.99   14.10
   0   6  10   77.59    8.70
  -1  -6 -10  193.68   13.30
  -1  -6 -10  190.48   16.90
  -1  -6 -10  201.98   15.00
   1   6  10  162.38   18.10
   1   6  10  198.58   12.70
   1   6  10  207.18   14.50
   1   6  10  178.28   13.40
  -2  -6 -10  151.18   14.70
  -2  -6 -10  179.78   13.20
  -2  -6 -10  177.88   16.70
   2   6  10  181.98   18.60
   2   6  10  149.39   13.80
   2   6  10  137.89   12.90
   2   6  10  183.28   15.30
  -3  -6 -10   78.49   15.20
  -3  -6 -10   90.99   13.10
  -3  -6 -10   74.09   10.40
   3   6  10   77.49   12.10
   3   6  10   76.29   16.20
  -4  -6 -10  117.89   13.40
  -4  -6 -10  143.99   17.20
  -4  -6 -10   92.79   14.80
   4   6  10  113.79   16.10
   4   6  10  124.89   16.50
   4   6  10  141.69   20.60
  -5  -6 -10   -5.50    8.40
  -5  -6 -10    7.90    9.20
  -5  -6 -10   -3.60    7.90
   5   6  10   17.80   15.40
   5   6  10   11.00   15.70
   5   6  10    8.90    8.30
   4  -7 -10   98.39   12.40
   4  -7 -10   91.99   13.00
  -4   7  10   65.19   11.60
   3  -7 -10   34.90    8.30
   3  -7 -10   46.10   11.20
  -3   7  10   55.49    9.90
  -3   7  10   59.99    8.00
   2  -7 -10  420.76   24.40
   2  -7 -10  437.56   23.90
   2  -7 -10  399.86   23.40
  -2   7  10  438.56   23.30
  -2   7  10  423.86   25.80
  -2   7  10  434.36   21.60
   1  -7 -10   29.50    7.20
   1  -7 -10   56.49    9.90
   1  -7 -10   35.60   10.30
  -1   7  10   46.80    6.40
  -1   7  10   38.50   10.50
  -1   7  10   43.70    7.00
   0  -7 -10  110.99   12.80
   0  -7 -10   99.19   11.60
   0   7  10   76.19    8.70
   0   7  10   94.39    9.10
   0   7  10   82.39   13.80
  -1  -7 -10  837.62   38.50
  -1  -7 -10  831.92   40.80
  -1  -7 -10  863.31   42.80
   1   7  10  811.32   46.90
   1   7  10  843.22   39.30
   1   7  10  857.11   38.10
   1   7  10  806.62   40.00
  -2  -7 -10  108.49   12.10
  -2  -7 -10   93.19   14.60
  -2  -7 -10   93.19   10.50
   2   7  10   89.39   16.30
   2   7  10   86.09   11.20
   2   7  10   91.29   12.60
   2   7  10   92.99   11.90
  -3  -7 -10  227.58   18.90
  -3  -7 -10  223.88   19.90
  -3  -7 -10  222.48   16.50
   3   7  10  231.58   18.50
   3   7  10  223.38   23.20
   3   7  10  222.08   18.20
  -4  -7 -10   62.79   11.80
  -4  -7 -10   61.49   10.30
  -4  -7 -10   47.20   12.60
   4   7  10   50.09   11.60
   4   7  10   52.49   11.50
   4  -8 -10   90.29   12.40
   3  -8 -10   48.70    9.30
   3  -8 -10   42.90    8.10
  -3   8  10   57.09    7.80
   2  -8 -10   42.00    7.70
   2  -8 -10   38.00    7.20
   2  -8 -10   53.29    9.70
  -2   8  10   40.50   10.80
   1  -8 -10  126.09   13.50
   1  -8 -10  165.68   15.50
   1  -8 -10  135.79   11.80
  -1   8  10  162.78   16.90
   0  -8 -10   79.79   12.70
   0  -8 -10  100.79   12.30
   0  -8 -10   91.59    9.60
   0   8  10   71.49    8.30
   0   8  10   82.19   14.10
   0   8  10   96.69    8.80
  -1  -8 -10  282.97   16.00
  -1  -8 -10  293.17   21.30
  -1  -8 -10  253.27   17.60
  -1  -8 -10  275.07   16.00
   1   8  10  253.47   16.90
   1   8  10  243.08   16.10
   1   8  10  298.47   23.70
   1   8  10  276.77   16.50
  -2  -8 -10  561.94   32.60
  -2  -8 -10  520.25   29.90
   2   8  10  536.85   28.70
   2   8  10  562.54   30.20
   2   8  10  525.65   28.40
  -3  -8 -10   -0.60    4.70
  -3  -8 -10    3.50    6.50
  -3  -8 -10    0.90    8.30
   3   8  10   -4.30    5.10
   3   8  10   10.70    7.50
  -4  -8 -10   13.30    9.60
  -4  -8 -10   15.80    7.50
  -4  -8 -10   11.40    9.90
   4   8  10   25.30   15.70
   4   8  10   16.30    8.90
   4   8  10   29.60    9.90
   2  -9 -10    0.40    7.10
   1  -9 -10   91.89   12.90
  -1   9  10   92.49   15.40
   0  -9 -10  473.65   28.70
   0  -9 -10  465.45   23.80
   0  -9 -10  438.66   24.20
   0   9  10  517.25   32.30
  -1  -9 -10  274.27   23.90
  -1  -9 -10  210.38   13.40
  -1  -9 -10  218.38   14.10
   1   9  10  186.48   14.40
   1   9  10  198.18   21.20
   1   9  10  182.08   13.90
  -2  -9 -10   59.09   10.70
  -2  -9 -10   53.09    9.40
  -2  -9 -10   43.10   11.30
  -2  -9 -10   54.29    8.90
   2   9  10   64.69   10.90
   2   9  10   65.99   11.00
  -3  -9 -10  250.27   20.00
  -3  -9 -10  231.68   21.10
  -3  -9 -10  262.47   17.60
  -3  -9 -10  231.58   18.20
   3   9  10  244.68   19.00
   3   9  10  214.38   17.40
  -4  -9 -10  411.06   29.80
  -4  -9 -10  464.45   29.80
  -4  -9 -10  400.76   25.50
   4   9  10  345.27   32.00
   4   9  10  411.26   26.50
   1 -10 -10  102.19   14.50
   0 -10 -10  225.98   20.30
  -1 -10 -10  518.85   31.60
  -1 -10 -10  504.25   24.70
  -1 -10 -10  507.65   25.80
  -1 -10 -10  479.65   26.50
   1  10  10  477.25   25.20
   1  10  10  512.05   26.30
  -2 -10 -10   -1.00    4.40
  -2 -10 -10    1.20    7.90
  -2 -10 -10    1.00    5.60
  -2 -10 -10    0.30    5.10
   2  10  10    4.40    6.80
   2  10  10    5.70    8.30
  -3 -10 -10   33.40    9.30
  -3 -10 -10   40.60   12.20
  -3 -10 -10   75.29   13.40
  -3 -10 -10   51.39    9.30
   3  10  10   62.99   12.20
   3  10  10   78.09   15.60
   3  10  10   49.50    9.70
  -4 -10 -10    0.50    6.30
  -4 -10 -10   15.50   11.70
  -4 -10 -10    0.00    7.10
  -4 -10 -10   11.70    9.10
   4  10  10    8.40    7.80
   4  10  10    4.10    9.40
   2 -11 -10  111.59   13.90
   1 -11 -10   73.09   12.70
   0 -11 -10  416.26   27.70
  -1 -11 -10    1.20    8.20
  -1 -11 -10    2.90    4.70
  -1 -11 -10    5.70    7.00
   1  11  10    2.60    6.30
  -2 -11 -10  140.99   12.50
  -2 -11 -10  158.68   15.00
  -2 -11 -10  158.88   18.70
  -2 -11 -10  142.79   18.00
   2  11  10  139.79   13.40
   2  11  10  185.18   15.90
  -3 -11 -10   26.40    7.70
  -3 -11 -10   10.00    7.70
  -3 -11 -10   23.50   10.80
  -3 -11 -10   11.10    8.00
   3  11  10   27.50    9.60
   3  11  10   27.90    9.00
   3  11  10   11.60   10.50
   1 -12 -10  154.38   18.00
   0 -12 -10   63.99   13.80
  -1 -12 -10   90.79   11.80
  -1 -12 -10   61.89   14.50
   1  12  10  117.89   21.10
  -2 -12 -10   77.49   15.00
  -2 -12 -10   83.19   10.50
  -2 -12 -10   93.59   12.10
  -2 -12 -10  114.89   14.00
   2  12  10   87.99   10.10
   2  12  10   78.99   10.10
  -3 -12 -10   48.90    9.10
  -3 -12 -10   57.69   11.30
  -3 -12 -10   64.49   15.30
  -3 -12 -10   50.29   11.10
   3  12  10   45.50    8.90
   3  12  10   38.80    9.00
   1 -13 -10  195.58   20.80
   0 -13 -10  154.78   14.10
   0 -13 -10  159.58   19.10
  -1 -13 -10   66.99   13.10
  -1 -13 -10   56.59   14.40
  -2 -13 -10   17.20    6.00
  -2 -13 -10   17.00    8.50
   2  13  10   10.70    5.50
   2  13  10    5.70    4.80
   2  13  10   30.50    9.50
   0 -14 -10  210.58   22.40
   0 -14 -10  230.68   17.40
  -1 -14 -10   11.60    8.10
   1   7 -11   21.90   10.60
  -1  -7  11   18.60   16.50
  -1  -7  11   14.60    8.40
  -1  -7  11   21.20   10.00
  -1  -7  11   27.80   15.60
   0   7 -11   82.49   14.80
   0   7 -11   70.79   13.10
   0   7 -11  138.29   45.90
   0  -7  11   79.89   15.60
   0  -7  11   65.09   20.00
   0  -7  11   79.29   12.50
  -1   7 -11    3.70    9.00
  -1   7 -11   -2.90    8.00
   1  -7  11    3.10    7.10
   1  -7  11   -3.50   13.30
   2   6 -11   -9.80    8.20
  -2  -6  11    0.00    9.60
  -2  -6  11   -8.70    7.00
  -2  -6  11    3.80    7.00
   1   6 -11   27.40   25.00
   1   6 -11   17.30   12.50
   1   6 -11   11.20    7.70
  -1  -6  11    7.80    7.90
  -1  -6  11   17.80   10.80
  -1  -6  11   11.90    7.00
  -1  -6  11   17.60   15.50
  -1  -6  11    4.70   12.50
   0   6 -11   48.50   11.60
   0   6 -11   72.99   12.80
   0   6 -11   54.89   26.00
   0  -6  11   55.59   20.10
   0  -6  11   55.99   13.90
   0  -6  11   79.49   17.00
   0  -6  11   55.69   11.10
   0  -6  11   81.29   13.50
  -1   6 -11  281.97   37.30
  -1   6 -11  285.67   23.70
  -1   6 -11  261.17   20.90
   1  -6  11  235.28   19.50
   1  -6  11  223.98   22.60
   1  -6  11  229.98   35.00
   1  -6  11  304.07   28.00
   1  -6  11  203.28   30.50
  -2   6 -11   -3.40    6.90
  -2   6 -11    8.90   26.90
  -2   6 -11   14.60   11.50
   2  -6  11   -2.00   11.80
   2  -6  11    9.50    7.90
   2  -6  11    8.90   12.80
   2   5 -11   63.49   15.40
   2   5 -11  111.19   30.70
   2   5 -11   55.39   13.10
  -2  -5  11   39.10   10.80
  -2  -5  11   56.49   11.60
  -2  -5  11   55.79   15.40
  -2  -5  11   52.09   12.00
   1   5 -11   22.20   23.60
   1   5 -11   42.30   10.50
   1   5 -11   26.80   14.70
  -1  -5  11   36.90   10.00
  -1  -5  11   51.29   18.10
  -1  -5  11   20.70   11.20
  -1  -5  11   30.10    8.80
  -1  -5  11   37.90   14.50
   0   5 -11   14.90    9.30
   0   5 -11   21.50    7.90
   0   5 -11   18.80   21.20
   0  -5  11   28.90   11.40
   0  -5  11   27.00   17.70
   0  -5  11   29.90    9.10
   0  -5  11   16.90    7.90
   0  -5  11   27.60   14.10
  -1   5 -11   89.79   27.40
  -1   5 -11   94.39   14.20
  -1   5 -11  120.29   17.40
   1  -5  11   98.09   17.10
   1  -5  11   73.29   15.80
   1  -5  11   94.79   23.50
   1  -5  11   97.59   17.10
   1  -5  11  106.19   13.50
  -2   5 -11    3.60    8.10
  -2   5 -11    6.10   20.70
  -2   5 -11    4.40   12.10
   2  -5  11    8.30   12.40
   2  -5  11   -1.40   10.90
   2  -5  11    4.90   18.70
   2  -5  11    2.70    6.40
  -3   5 -11   80.29   13.70
  -3   5 -11   76.59   13.30
   3  -5  11   48.90   15.30
   3  -5  11   95.99   14.20
   3   4 -11  100.69   14.60
   3   4 -11  156.68   42.10
   3   4 -11  114.29   18.50
  -3  -4  11  178.88   23.30
  -3  -4  11  118.89   16.10
  -3  -4  11  159.28   18.00
  -3  -4  11  145.19   23.80
   2   4 -11  200.68   18.60
   2   4 -11  180.78   46.80
   2   4 -11  199.48   22.40
  -2  -4  11  195.38   19.10
  -2  -4  11  232.68   19.60
  -2  -4  11  188.68   18.40
  -2  -4  11  207.08   21.90
   1   4 -11   21.10   11.00
   1   4 -11   19.90    7.80
  -1  -4  11   25.00   19.30
  -1  -4  11   30.20   11.40
  -1  -4  11   10.00    7.30
  -1  -4  11   14.90    8.40
  -1  -4  11   33.90   16.60
   0   4 -11   96.99   16.10
   0  -4  11   63.69   11.60
   0  -4  11   48.20   14.70
   0  -4  11   66.69   11.30
   0  -4  11   78.79   20.80
   0  -4  11   66.19   13.20
  -1   4 -11    3.40   19.30
  -1   4 -11    5.80    7.80
   1  -4  11   -4.10   10.00
   1  -4  11    9.90   17.40
   1  -4  11   13.00    6.80
   1  -4  11    8.70    6.60
  -2   4 -11  144.99   16.40
  -2   4 -11  138.19   29.70
  -2   4 -11  108.49   15.50
   2  -4  11  133.09   17.90
   2  -4  11  138.19   16.90
   2  -4  11  152.68   18.50
   2  -4  11  121.39   28.20
  -3   4 -11   58.89   11.30
  -3   4 -11   51.59   12.20
   3  -4  11   61.49   11.50
   3  -4  11   40.20   25.90
   3  -4  11   51.09   15.60
   3  -4  11   38.70   10.40
   3   3 -11   91.39   16.30
   3   3 -11   93.99   21.30
   3   3 -11  116.39   28.00
  -3  -3  11   91.29   15.30
  -3  -3  11  113.69   15.80
  -3  -3  11  123.39   16.10
  -3  -3  11  119.59   19.60
   2   3 -11   27.80   11.10
   2   3 -11   47.90   27.70
   2   3 -11   22.00    8.20
  -2  -3  11   16.80   12.70
  -2  -3  11   28.40    9.30
  -2  -3  11   29.10    9.20
   1   3 -11  336.47   25.70
   1   3 -11  322.77   23.10
  -1  -3  11  352.36   23.50
  -1  -3  11  388.06   24.20
  -1  -3  11  330.37   23.00
  -1  -3  11  383.76   33.00
   0   3 -11  211.88   18.90
   0   3 -11  169.78   17.80
   0  -3  11  214.48   27.00
   0  -3  11  202.78   16.90
   0  -3  11  186.18   18.60
  -1   3 -11   11.00   17.80
  -1   3 -11   13.60    8.80
   1  -3  11   15.00    6.60
   1  -3  11   17.60    7.90
   1  -3  11    6.30   10.20
   1  -3  11    6.20   15.50
  -2   3 -11   82.99   24.10
  -2   3 -11   86.69   13.40
   2  -3  11   94.79   23.90
   2  -3  11   64.29   14.70
   2  -3  11   82.09   12.10
   2  -3  11   87.29   14.10
  -3   3 -11  107.29   14.00
  -3   3 -11   95.49   15.40
   3  -3  11  130.49   16.50
   3  -3  11   78.19   12.40
   3  -3  11  100.29   28.90
   3  -3  11   87.09   16.80
  -4   3 -11  248.78   25.30
   4  -3  11  303.57   23.00
   4  -3  11  260.97   41.60
   4  -3  11  264.07   25.10
   4  -3  11  272.57   24.40
   3   2 -11   48.40   12.40
   3   2 -11   34.40   10.10
  -3  -2  11   51.59   15.30
  -3  -2  11   50.09   13.40
  -3  -2  11   71.19   13.40
  -3  -2  11   45.70   10.70
   2   2 -11  102.59   16.30
   2   2 -11  121.99   16.20
  -2  -2  11  135.89   14.80
  -2  -2  11   99.79   14.00
  -2  -2  11  132.29   14.80
   1   2 -11   28.40    8.60
   1   2 -11   60.49   23.20
   1   2 -11   42.50   11.50
  -1  -2  11   36.00    9.90
  -1  -2  11   41.70    9.30
  -1  -2  11   19.40    7.70
  -1  -2  11   43.60   11.80
  -1  -2  11   31.70   16.10
   0   2 -11   24.40    9.20
   0   2 -11   49.80   19.60
   0   2 -11   19.40    7.20
   0  -2  11   42.90   14.40
   0  -2  11   19.70    9.60
   0  -2  11   29.60    7.90
  -1   2 -11  118.59   16.80
  -1   2 -11  109.79   14.90
  -1   2 -11   74.79   21.40
   1  -2  11  120.29   12.60
   1  -2  11  105.59   16.40
   1  -2  11  127.99   13.70
  -2   2 -11   63.69   11.40
  -2   2 -11   43.10   20.30
   2  -2  11   52.89   20.90
   2  -2  11   73.39   12.70
   2  -2  11   55.29   10.60
   2  -2  11   59.69   13.20
  -3   2 -11  286.87   20.30
  -3   2 -11  250.97   24.90
   3  -2  11  206.48   22.40
   3  -2  11  252.37   20.50
   3  -2  11  248.18   20.00
   3  -2  11  263.97   35.30
  -4   2 -11    1.50    7.80
  -4   2 -11    6.40    7.20
   4  -2  11    0.90    8.20
   4  -2  11   -2.70    6.70
   4  -2  11    6.70   19.00
   4  -2  11   -1.50   12.20
   4   1 -11    3.20    9.40
  -4  -1  11   11.40    8.40
  -4  -1  11    6.60    9.80
  -4  -1  11   11.10   12.00
  -4  -1  11    3.00    7.30
   3   1 -11   15.00   18.30
   3   1 -11   26.80   10.90
   3   1 -11   10.90    7.40
  -3  -1  11   24.90    8.60
  -3  -1  11    9.90    8.30
  -3  -1  11   21.70    8.10
   2   1 -11  240.28   18.90
   2   1 -11  237.58   21.60
  -2  -1  11  247.58   18.30
  -2  -1  11  272.57   22.20
  -2  -1  11  256.47   19.90
   1   1 -11    4.40    7.80
   1   1 -11   12.40   14.90
   1   1 -11    7.60    6.30
  -1  -1  11   16.80    7.60
  -1  -1  11   14.90    8.20
  -1  -1  11    6.10    6.00
  -1  -1  11   31.40   18.40
  -1  -1  11   -3.80    9.30
   0   1 -11  358.56   24.00
   0   1 -11  399.16   34.60
   0   1 -11  403.76   25.00
   0  -1  11  426.96   32.30
   0  -1  11  400.06   26.00
   0  -1  11  357.66   23.10
   0  -1  11  376.36   23.80
   0  -1  11  393.76   23.60
  -1   1 -11   59.49   11.80
  -1   1 -11   47.10   10.00
  -1   1 -11   69.09   20.10
   1  -1  11   63.19   17.80
   1  -1  11   74.29   11.40
   1  -1  11   66.09   10.10
   1  -1  11   62.59   13.40
  -2   1 -11  270.57   31.80
  -2   1 -11  252.97   20.70
  -2   1 -11  300.47   20.70
   2  -1  11  294.77   20.60
   2  -1  11  282.67   19.50
   2  -1  11  313.87   32.40
   2  -1  11  269.97   23.20
  -3   1 -11  108.09   13.90
   3  -1  11  101.69   25.40
   3  -1  11  100.29   14.20
   3  -1  11   59.39   14.90
   3  -1  11   99.79   15.00
  -4   1 -11  308.47   24.20
  -4   1 -11  281.57   21.30
   4  -1  11  298.57   25.90
   4  -1  11  281.07   39.30
   4  -1  11  277.37   25.00
   4  -1  11  299.97   22.60
   4  -1  11  330.17   24.70
   4   0 -11   -4.80   19.70
   4   0 -11   -6.00    7.20
   4   0 -11   -0.30    6.20
  -4   0  11    3.20    7.10
  -4   0  11   10.20    8.30
  -4   0  11   -3.80    7.00
   3   0 -11  108.09   14.10
   3   0 -11  154.98   26.70
   3   0 -11  102.19   15.90
  -3   0  11  145.29   13.30
  -3   0  11  130.59   16.90
  -3   0  11  102.29   14.60
  -3   0  11  121.89   15.60
   2   0 -11  177.48   15.80
   2   0 -11  183.08   18.60
   2   0 -11  173.88   25.40
  -2   0  11  185.38   15.80
  -2   0  11  165.08   16.10
  -2   0  11  188.58   18.80
  -2   0  11  206.58   15.20
   1   0 -11  626.04   40.80
   1   0 -11  549.25   32.00
   1   0 -11  575.14   33.50
  -1   0  11  629.44   39.00
  -1   0  11  581.94   33.80
  -1   0  11  634.54   31.80
  -1   0  11  589.74   29.80
  -1   0  11  558.74   31.70
   0   0 -11  549.74   39.50
   0   0 -11  597.64   32.20
   0   0 -11  541.85   31.60
   0   0  11  611.04   37.50
   0   0  11  546.15   30.40
   0   0  11  588.54   30.70
   0   0  11  636.74   38.10
  -1   0 -11   39.50   14.40
  -1   0 -11   22.70   15.40
  -1   0 -11   14.90    8.30
   1   0  11   23.30    7.30
   1   0  11   29.60   14.70
   1   0  11   29.20   11.60
   1   0  11   26.10    7.70
  -2   0 -11  103.19   15.00
  -2   0 -11   64.39   11.80
  -2   0 -11   81.99   12.20
   2   0  11   85.29   13.00
   2   0  11   88.79   20.40
   2   0  11   65.79   14.60
   2   0  11   68.39   10.30
  -3   0 -11  354.06   22.70
  -3   0 -11  328.07   24.60
  -3   0 -11  342.27   24.90
   3   0  11  370.26   26.80
   3   0  11  372.36   23.60
   3   0  11  316.47   23.90
  -4   0 -11  283.67   23.20
  -4   0 -11  308.67   22.40
   4   0  11  351.46   39.30
   4   0  11  374.76   31.40
   4   0  11  359.26   27.80
   4   0  11  324.17   23.50
   4   0  11  309.97   24.50
   4  -1 -11   71.59   14.30
   4  -1 -11   69.49   12.40
   4  -1 -11  113.39   27.70
  -4   1  11   70.59   11.80
  -4   1  11   69.39   12.50
  -4   1  11   68.99   12.90
   3  -1 -11   28.80   18.40
   3  -1 -11   26.40    8.40
   3  -1 -11   25.20    9.90
  -3   1  11   18.50    7.40
  -3   1  11   31.10    8.70
  -3   1  11   30.80   10.90
   2  -1 -11  206.38   21.30
   2  -1 -11  190.18   16.20
   2  -1 -11  203.78   25.30
  -2   1  11  202.28   21.90
  -2   1  11  219.08   16.30
  -2   1  11  174.98   16.30
   1  -1 -11  449.46   27.30
   1  -1 -11  430.56   26.10
   1  -1 -11  426.36   32.80
  -1   1  11  452.15   23.30
  -1   1  11  485.55   28.80
  -1   1  11  471.45   25.60
  -1   1  11  445.76   29.20
   0  -1 -11   47.20    9.90
   0  -1 -11   50.69   16.00
   0  -1 -11   48.90    9.10
   0   1  11   75.69   16.40
   0   1  11   39.80    7.90
   0   1  11   59.99   11.80
   0   1  11   45.50    9.00
  -1  -1 -11  695.83   36.60
  -1  -1 -11  705.83   35.90
  -1  -1 -11  560.14   41.40
  -1  -1 -11  623.44   34.80
   1   1  11  693.93   43.40
   1   1  11  616.24   33.10
   1   1  11  727.73   39.90
   1   1  11  623.34   37.00
  -2  -1 -11    4.50   13.50
  -2  -1 -11   18.50    6.60
  -2  -1 -11    8.20    6.00
  -2  -1 -11    4.50    9.00
   2   1  11   12.00   10.70
   2   1  11    3.10    6.10
   2   1  11    5.00    7.00
  -3  -1 -11  113.79   13.00
  -3  -1 -11  149.69   16.00
  -3  -1 -11  100.09   15.80
   3   1  11  155.38   15.80
   3   1  11  109.79   17.10
   3   1  11  117.99   15.20
   3   1  11  173.68   26.80
   3   1  11  123.69   14.20
  -4  -1 -11    4.60    7.50
  -4  -1 -11    4.70    9.50
  -4  -1 -11    3.70    6.80
   4   1  11    3.60    9.70
   4   1  11   -7.10   11.00
   4   1  11    3.60    6.40
   4   1  11   -1.60    6.90
   4   1  11   15.40   18.70
  -5  -1 -11  225.38   19.60
  -5  -1 -11  190.98   19.30
   5   1  11  286.37   24.10
   5   1  11  185.68   21.30
   5   1  11  214.58   34.00
   4  -2 -11   72.29   12.20
   4  -2 -11   94.59   24.80
   4  -2 -11   39.40   10.40
  -4   2  11   53.89   11.50
  -4   2  11   53.79   14.30
   3  -2 -11   45.00   11.00
   3  -2 -11   86.69   22.00
   3  -2 -11   50.69   15.80
  -3   2  11   75.19   14.60
  -3   2  11   66.99   11.20
   2  -2 -11  622.94   34.70
   2  -2 -11  703.93   42.90
  -2   2  11  683.03   34.20
  -2   2  11  672.83   36.10
   1  -2 -11   -4.90    4.60
   1  -2 -11    3.60    6.30
   1  -2 -11    7.00   10.70
  -1   2  11   10.00    8.20
  -1   2  11    0.00    4.90
   0  -2 -11  571.34   31.30
   0  -2 -11  592.04   31.00
   0  -2 -11  567.94   36.90
   0  -2 -11  581.04   32.10
   0   2  11  585.94   34.70
   0   2  11  567.04   29.80
   0   2  11  618.84   30.10
   0   2  11  526.75   32.30
  -1  -2 -11    1.70    8.50
  -1  -2 -11    5.70    5.80
  -1  -2 -11    6.00    5.60
  -1  -2 -11    2.80   12.10
   1   2  11    7.20    8.60
   1   2  11    8.00   11.60
   1   2  11    0.20    5.20
   1   2  11    6.30    5.10
  -2  -2 -11  414.16   26.80
  -2  -2 -11  447.56   25.10
  -2  -2 -11  423.06   33.80
  -2  -2 -11  418.46   27.30
   2   2  11  420.36   39.90
   2   2  11  471.75   27.10
   2   2  11  490.35   33.10
  -3  -2 -11   -0.40    8.20
  -3  -2 -11   -2.60    5.80
  -3  -2 -11   -1.80    5.50
   3   2  11   -2.10    7.60
   3   2  11   -0.30   14.10
   3   2  11    6.30   10.00
   3   2  11    3.40    7.90
   3   2  11    3.30    6.00
  -4  -2 -11   19.90   10.20
  -4  -2 -11    8.10    7.50
  -4  -2 -11   19.60    8.40
   4   2  11   20.60   11.10
   4   2  11   15.80   21.50
   4   2  11   14.50    8.80
   4   2  11    9.40    7.30
   4   2  11    5.20   11.90
  -5  -2 -11   90.79   15.10
  -5  -2 -11   99.99   16.10
   5   2  11  105.89   26.00
   5   2  11   94.59   15.30
   5   2  11  105.09   18.10
   5   2  11  110.99   27.80
   4  -3 -11    7.40    8.10
   4  -3 -11   21.50   18.50
   4  -3 -11    0.60    6.50
  -4   3  11   -0.10    6.40
  -4   3  11   12.10    8.10
   3  -3 -11  103.09   14.60
   3  -3 -11  108.99   13.70
   3  -3 -11  125.29   23.30
  -3   3  11  102.29   13.80
  -3   3  11   78.29   14.30
  -3   3  11  107.49   13.00
   2  -3 -11   54.49   15.90
   2  -3 -11   33.00    8.70
  -2   3  11   36.40    7.40
  -2   3  11   28.10   10.20
   1  -3 -11  464.85   31.50
   1  -3 -11  474.35   27.10
   1  -3 -11  492.15   26.80
  -1   3  11  487.75   25.60
  -1   3  11  440.16   27.80
   0  -3 -11  731.23   36.60
   0  -3 -11  727.63   41.80
   0  -3 -11  753.82   37.80
   0  -3 -11  722.53   41.50
   0   3  11  754.12   35.90
   0   3  11  733.43   39.30
   0   3  11  684.73   38.60
   0   3  11  757.82   36.10
  -1  -3 -11  138.09   12.90
  -1  -3 -11  137.99   14.20
  -1  -3 -11  146.09   15.40
  -1  -3 -11  135.59   19.90
   1   3  11  162.78   18.40
   1   3  11  167.78   14.00
   1   3  11  168.38   13.00
   1   3  11  153.28   17.00
  -2  -3 -11   39.70    8.90
  -2  -3 -11   39.20    7.80
  -2  -3 -11   29.20    9.90
   2   3  11   39.30   13.70
   2   3  11   46.70    9.70
   2   3  11   44.70   14.20
   2   3  11   42.20    8.40
  -3  -3 -11   91.69   13.60
  -3  -3 -11   77.39   13.10
  -3  -3 -11  107.39   18.50
   3   3  11  104.89   14.60
   3   3  11   70.49   15.30
   3   3  11   87.39   18.90
   3   3  11   97.89   13.50
   3   3  11   93.79   14.20
  -4  -3 -11  210.48   19.40
  -4  -3 -11  205.58   17.40
  -4  -3 -11  202.28   20.00
   4   3  11  221.08   22.40
   4   3  11  220.08   20.40
   4   3  11  169.98   19.70
   4   3  11  240.38   29.70
   4   3  11  198.98   18.60
  -5  -3 -11   12.90   11.80
  -5  -3 -11    3.60    9.40
  -5  -3 -11    7.10    7.10
   5   3  11   17.80   17.10
   5   3  11   -1.40    7.60
   5   3  11  -10.10   13.30
   5   3  11    1.50    8.10
   4  -4 -11   20.80    9.00
   4  -4 -11   49.90   20.30
   4  -4 -11   19.40    8.40
  -4   4  11   25.50    9.70
   3  -4 -11   26.40   16.50
   3  -4 -11   15.00    6.80
   3  -4 -11   19.00    8.40
  -3   4  11   14.20    6.70
  -3   4  11   18.90    8.00
  -3   4  11   11.40    8.50
   2  -4 -11  217.38   16.80
   2  -4 -11  213.58   35.40
   2  -4 -11  241.78   32.40
  -2   4  11  194.48   16.40
  -2   4  11  219.18   15.40
  -2   4  11  215.58   18.20
   1  -4 -11  696.83   36.50
   1  -4 -11  732.93   40.60
   1  -4 -11  747.33   36.80
   1  -4 -11  699.13   38.50
  -1   4  11  714.63   38.00
  -1   4  11  745.63   35.20
  -1   4  11  742.03   37.90
   0  -4 -11   47.70    9.10
   0  -4 -11   39.60    8.10
   0  -4 -11   39.10   16.50
   0   4  11   58.39    9.30
   0   4  11   51.19   11.60
   0   4  11   52.29    8.20
  -1  -4 -11  620.84   33.20
  -1  -4 -11  619.34   31.10
  -1  -4 -11  620.34   33.30
   1   4  11  605.04   31.20
   1   4  11  625.44   30.10
   1   4  11  600.14   35.10
   1   4  11  634.84   32.10
  -2  -4 -11   59.39   11.40
  -2  -4 -11   47.30    8.50
  -2  -4 -11   61.59   11.70
   2   4  11   34.00   11.40
   2   4  11   63.99   10.50
   2   4  11   56.59    9.70
   2   4  11   61.39   10.30
  -3  -4 -11  335.47   20.80
  -3  -4 -11  266.87   27.20
  -3  -4 -11  293.07   22.20
   3   4  11  333.77   26.00
   3   4  11  293.47   21.30
   3   4  11  319.67   23.10
   3   4  11  307.07   21.90
  -4  -4 -11   -5.80    8.80
  -4  -4 -11    3.20    5.70
  -4  -4 -11   -2.80    6.40
   4   4  11   -2.00    5.80
   4   4  11   -3.90    7.90
   4   4  11    3.60   11.70
   4   4  11    9.70   14.40
   4   4  11    5.20    8.40
  -5  -4 -11  133.89   16.10
  -5  -4 -11  113.89   17.50
  -5  -4 -11  141.39   17.10
   5   4  11  182.98   27.90
   5   4  11  168.78   18.80
   5   4  11  217.18   22.60
   4  -5 -11   21.50   17.90
   4  -5 -11   18.70    8.30
   4  -5 -11    9.10    8.70
  -4   5  11    0.10    6.30
  -4   5  11   22.00    9.30
   3  -5 -11   64.29   11.40
   3  -5 -11  114.89   21.40
   3  -5 -11   81.79   11.60
  -3   5  11   85.99   10.80
   2  -5 -11  371.76   34.10
   2  -5 -11  349.37   28.20
   2  -5 -11  341.87   21.80
  -2   5  11  326.17   22.80
  -2   5  11  344.27   20.00
  -2   5  11  338.37   21.10
   1  -5 -11   -1.30   10.40
   1  -5 -11   -0.30    5.20
   1  -5 -11    4.40    8.20
   1  -5 -11    1.70    5.10
  -1   5  11   -2.00    4.40
  -1   5  11    1.40    7.60
  -1   5  11    2.70    4.40
   0  -5 -11  568.14   29.00
   0  -5 -11  546.25   33.50
   0  -5 -11  525.25   29.90
   0   5  11  593.14   32.80
   0   5  11  576.24   28.50
   0   5  11  534.75   28.30
  -1  -5 -11   50.99    8.40
  -1  -5 -11   67.49   11.20
  -1  -5 -11   45.30   11.10
   1   5  11   54.09    7.80
   1   5  11   54.99    9.00
   1   5  11   41.80    7.70
   1   5  11   31.50   10.10
  -2  -5 -11  419.96   23.10
  -2  -5 -11  397.96   25.70
  -2  -5 -11  404.96   25.30
   2   5  11  387.46   23.40
   2   5  11  384.06   28.30
   2   5  11  409.26   24.60
   2   5  11  376.96   23.10
  -3  -5 -11   -3.00    5.10
  -3  -5 -11    6.10    6.30
  -3  -5 -11   -0.10    8.40
   3   5  11    3.40    5.90
   3   5  11    0.00    7.00
   3   5  11    6.80   10.50
   3   5  11    4.20    7.70
  -4  -5 -11   -0.90    5.40
  -4  -5 -11    8.90    9.40
  -4  -5 -11    3.60    7.30
   4   5  11   -5.50    6.30
   4   5  11    1.20   11.30
   4   5  11   -0.70    8.20
   4   5  11    0.70   13.00
   4   5  11    3.20    6.20
  -5  -5 -11   61.89   14.10
  -5  -5 -11   54.29   13.20
  -5  -5 -11   44.70   12.00
   5   5  11   84.69   16.40
   4  -6 -11   24.00   18.60
   4  -6 -11   37.10    9.80
   4  -6 -11   49.99   10.00
  -4   6  11   37.90    8.70
  -4   6  11   45.50   11.70
   3  -6 -11   82.69   12.20
   3  -6 -11   95.59   19.40
   3  -6 -11   90.59   12.70
  -3   6  11   92.59   10.60
   2  -6 -11   54.19   15.30
   2  -6 -11   31.80    8.20
   2  -6 -11   51.19   10.70
   2  -6 -11   46.30   10.60
  -2   6  11   27.00    9.30
  -2   6  11   46.10    7.60
  -2   6  11   36.60    8.00
   1  -6 -11 1260.47   56.59
   1  -6 -11 1159.38   55.39
   1  -6 -11 1190.28   57.79
  -1   6  11 1180.08   54.89
  -1   6  11 1287.37   58.89
  -1   6  11 1250.47   54.19
   0  -6 -11  195.68   15.60
   0  -6 -11  214.18   17.80
   0  -6 -11  195.78   14.70
   0   6  11  222.28   19.40
   0   6  11  204.18   14.10
  -1  -6 -11   42.50    7.50
  -1  -6 -11   55.89   10.20
  -1  -6 -11   38.10   10.10
   1   6  11   43.10   12.10
   1   6  11   51.29    8.70
   1   6  11   34.00    6.90
  -2  -6 -11  216.78   18.90
  -2  -6 -11  205.48   15.50
  -2  -6 -11  224.58   18.00
   2   6  11  213.98   17.20
   2   6  11  202.98   15.50
   2   6  11  218.18   16.10
   2   6  11  222.08   21.30
  -3  -6 -11   87.59   11.30
  -3  -6 -11   74.99   14.20
   3   6  11   90.59   13.40
   3   6  11   62.29   15.50
   3   6  11  108.79   15.10
  -4  -6 -11  101.29   15.60
  -4  -6 -11  112.89   13.40
  -4  -6 -11  142.29   19.10
   4   6  11  126.59   20.40
   4   6  11  121.59   16.70
   4   6  11  110.29   16.10
   4   6  11  140.29   16.20
   4  -7 -11    6.80    7.20
   4  -7 -11    4.40    7.20
  -4   7  11    3.60    7.90
   3  -7 -11   75.69   11.70
   3  -7 -11   82.79   11.70
  -3   7  11   90.79   10.40
   2  -7 -11   78.39   16.50
   2  -7 -11   88.99   13.30
   2  -7 -11   86.09   12.40
   2  -7 -11   95.69   18.60
  -2   7  11   85.39   10.70
  -2   7  11   83.59    8.90
  -2   7  11   78.99   13.10
   1  -7 -11  110.19   21.40
   1  -7 -11  102.99   15.60
   1  -7 -11  128.69   17.40
  -1   7  11  110.09   10.40
  -1   7  11  129.09   16.60
  -1   7  11  115.49   10.20
   0  -7 -11   25.90    7.40
   0  -7 -11    8.20    5.60
   0  -7 -11    7.20    8.40
   0   7  11   10.90    5.20
   0   7  11   13.20    5.60
   0   7  11    4.90    8.70
  -1  -7 -11  510.25   27.60
  -1  -7 -11  482.25   25.00
  -1  -7 -11  476.25   28.90
   1   7  11  476.85   24.30
   1   7  11  475.95   26.20
   1   7  11  490.55   26.10
   1   7  11  488.45   31.40
  -2  -7 -11   88.09   12.40
  -2  -7 -11   74.79   11.60
  -2  -7 -11   83.59   14.50
   2   7  11  106.19   13.60
   2   7  11   66.19   10.10
   2   7  11   83.69   10.80
  -3  -7 -11  358.36   24.70
  -3  -7 -11  342.27   25.00
  -3  -7 -11  332.07   21.50
   3   7  11  326.27   22.70
   3   7  11  355.46   28.70
   3   7  11  359.26   24.60
  -4  -7 -11    4.90    9.70
  -4  -7 -11   27.30   10.10
   4   7  11   32.70   10.10
   4   7  11   30.00   10.60
   4  -8 -11   26.80    8.20
   4  -8 -11   28.70    8.10
  -4   8  11   19.40   11.50
   3  -8 -11   55.19   10.50
   3  -8 -11   48.00    9.10
  -3   8  11   44.10    7.30
   2  -8 -11  817.02   39.80
   2  -8 -11  819.52   40.30
  -2   8  11  752.82   37.50
  -2   8  11  869.51   42.70
   1  -8 -11   31.00    7.20
   1  -8 -11   20.50    7.10
   1  -8 -11   30.70    9.70
  -1   8  11   31.70    6.30
  -1   8  11   32.10    5.80
  -1   8  11   30.30   10.90
   0  -8 -11  136.89   13.20
   0  -8 -11  173.58   13.40
   0  -8 -11  183.98   17.20
   0   8  11  184.18   12.50
   0   8  11  196.28   20.80
   0   8  11  151.18   11.80
  -1  -8 -11   38.20    8.80
  -1  -8 -11   40.70    7.30
  -1  -8 -11   43.90   11.40
   1   8  11   43.10    7.40
   1   8  11   34.70    7.60
   1   8  11   22.80   11.40
   1   8  11   48.60    7.80
  -2  -8 -11  192.38   14.70
  -2  -8 -11  212.38   17.00
  -2  -8 -11  203.68   19.00
   2   8  11  202.48   15.70
   2   8  11  207.28   15.30
   2   8  11  176.08   16.00
  -3  -8 -11  118.59   16.30
  -3  -8 -11  114.39   13.70
  -3  -8 -11  100.19   16.10
   3   8  11  102.89   20.30
   3   8  11  137.69   14.90
   3   8  11  116.49   13.40
   3   8  11  112.39   18.90
  -4  -8 -11  102.59   13.80
  -4  -8 -11   89.79   16.40
  -4  -8 -11  173.58   21.90
   4   8  11  152.68   18.10
   4   8  11  143.29   19.00
   3  -9 -11   87.69   11.50
   2  -9 -11   30.40   15.90
  -2   9  11   13.50   10.60
   1  -9 -11  246.88   20.00
  -1   9  11  308.27   33.60
   0  -9 -11  253.47   19.80
   0  -9 -11  214.48   15.60
   0  -9 -11  242.78   15.60
   0   9  11  206.18   14.20
   0   9  11  243.58   14.30
   0   9  11  272.67   22.90
  -1  -9 -11  131.79   12.70
  -1  -9 -11  123.39   11.20
  -1  -9 -11  142.09   16.70
   1   9  11  137.59   11.90
   1   9  11  164.78   19.60
   1   9  11  141.49   11.60
  -2  -9 -11  593.74   34.10
  -2  -9 -11  628.74   36.70
  -2  -9 -11  620.04   31.80
   2   9  11  665.63   33.00
   2   9  11  654.33   33.80
  -3  -9 -11   46.00    9.60
  -3  -9 -11   57.29   10.90
  -3  -9 -11   33.10   11.70
   3   9  11   45.80   10.40
  -4  -9 -11   45.70   13.80
  -4  -9 -11   71.69   13.50
  -4  -9 -11   43.00   12.90
   4   9  11   61.49   12.30
   4   9  11   66.99   11.40
   4   9  11   56.99   14.00
   2 -10 -11   51.19   10.40
   1 -10 -11  307.77   22.40
  -1  10  11  315.87   25.40
   0 -10 -11  259.97   17.30
   0 -10 -11  300.57   22.70
   0  10  11  317.87   26.10
  -1 -10 -11  326.87   19.20
  -1 -10 -11  366.36   25.50
  -1 -10 -11  449.16   30.50
  -1 -10 -11  341.97   19.50
   1  10  11  294.67   18.90
   1  10  11  325.87   19.80
  -2 -10 -11    5.00    6.30
  -2 -10 -11    8.00    6.40
  -2 -10 -11    8.70    5.60
  -2 -10 -11    1.60    8.40
   2  10  11    7.60    6.40
   2  10  11    8.50    7.60
  -3 -10 -11   85.39   13.10
  -3 -10 -11   82.89   12.60
  -3 -10 -11   86.19   15.70
  -3 -10 -11   92.59   12.00
   3  10  11  107.89   14.40
   3  10  11   92.99   15.30
   3  10  11  110.09   16.40
  -4 -10 -11   -7.50   15.90
  -4 -10 -11    5.60    9.10
  -4 -10 -11    1.80    5.90
   4  10  11   -6.70    8.30
   4  10  11   -0.20   11.40
   2 -11 -11   65.99   11.60
   1 -11 -11   11.80   12.80
   0 -11 -11  227.18   20.90
  -1 -11 -11   -1.60    4.70
  -1 -11 -11    5.40    4.50
  -1 -11 -11    4.40    8.60
  -1 -11 -11    0.00    5.20
   1  11  11    2.70    4.40
   1  11  11    2.70    6.40
  -2 -11 -11  155.68   18.70
  -2 -11 -11  158.58   13.20
  -2 -11 -11  168.08   15.40
   2  11  11  136.09   18.60
   2  11  11  180.28   13.90
   2  11  11  181.18   16.00
  -3 -11 -11  137.29   15.10
  -3 -11 -11  141.39   16.40
  -3 -11 -11  119.39   13.30
  -3 -11 -11  142.69   18.50
   3  11  11  176.38   17.20
   3  11  11  132.29   14.40
   3  11  11  154.08   15.50
   1 -12 -11  202.78   20.20
   0 -12 -11  149.39   18.50
  -1 -12 -11  184.88   14.50
  -1 -12 -11  176.98   19.60
   1  12  11  183.68   15.80
  -2 -12 -11    6.60    5.70
  -2 -12 -11   13.00    7.50
  -2 -12 -11    8.30    9.90
  -2 -12 -11    3.60    6.30
   2  12  11    9.40    5.50
   2  12  11   22.20    6.40
  -3 -12 -11    7.50    8.00
  -3 -12 -11    6.20    7.70
  -3 -12 -11   -2.70    9.30
   3  12  11   12.00    7.30
   3  12  11    5.80    7.50
   1 -13 -11  160.08   19.30
   0 -13 -11   98.49   16.90
   0 -13 -11  100.49   10.80
  -1 -13 -11  240.28   17.80
  -1 -13 -11  241.88   23.30
  -2 -13 -11   24.90    7.40
  -2 -13 -11   14.80    6.20
  -2 -13 -11   18.70   10.80
  -2 -13 -11   32.00    8.80
   2  13  11   22.20    6.10
   2  13  11   31.00    9.10
   1   6 -12   91.59   16.70
  -1  -6  12  156.68   16.00
  -1  -6  12   93.69   21.80
  -1  -6  12  104.09   16.60
  -1  -6  12  105.49   15.30
   0   6 -12   -0.10    7.90
   0   6 -12   32.30   29.40
   0  -6  12   12.90    8.30
   0  -6  12   12.10   15.20
   0  -6  12   12.10   11.80
  -1   6 -12   -1.50    7.90
   1  -6  12   11.10    8.20
   1  -6  12    3.90   13.20
   1  -6  12    5.70   12.00
   2   5 -12   86.49   15.60
  -2  -5  12   87.39   14.70
  -2  -5  12   77.49   13.30
  -2  -5  12   59.89   13.20
   1   5 -12   47.10   10.60
   1   5 -12   51.89   13.00
   1   5 -12   63.49   28.20
  -1  -5  12   40.30   14.90
  -1  -5  12   37.00   12.10
  -1  -5  12   41.20   10.20
  -1  -5  12   51.49   10.50
  -1  -5  12   69.09   19.60
   0   5 -12    9.60    9.70
   0   5 -12   -1.20    6.40
   0   5 -12   24.10   25.80
   0  -5  12   11.90    8.80
   0  -5  12   11.20   16.60
   0  -5  12   -0.60   10.60
   0  -5  12   16.70    8.10
   0  -5  12   12.60   12.60
  -1   5 -12   92.09   29.80
  -1   5 -12   55.49   11.40
  -1   5 -12   79.59   14.10
   1  -5  12   54.69   10.20
   1  -5  12   68.89   12.30
   1  -5  12   55.99   23.60
   1  -5  12   83.39   15.80
  -2   5 -12   35.40   10.30
  -2   5 -12   20.60   25.00
  -2   5 -12   62.29   12.60
   2  -5  12   57.19   10.40
   2  -5  12   33.20   22.10
   2  -5  12   45.50   10.80
   2   4 -12  121.49   19.10
   2   4 -12  170.08   34.00
  -2  -4  12  165.58   17.90
  -2  -4  12  171.48   17.90
  -2  -4  12  112.09   15.60
  -2  -4  12  149.39   20.10
   1   4 -12   11.70   10.30
   1   4 -12   11.00   25.10
   1   4 -12   12.00    8.20
  -1  -4  12   16.60   15.00
  -1  -4  12    9.10    7.50
  -1  -4  12   17.40   10.70
  -1  -4  12    1.30   14.30
  -1  -4  12    8.30    7.10
   0   4 -12  197.08   18.60
   0   4 -12  280.67   36.90
   0   4 -12  234.08   21.20
   0  -4  12  223.28   18.70
   0  -4  12  213.38   28.50
   0  -4  12  196.88   18.40
   0  -4  12  208.28   19.90
   0  -4  12  184.48   21.40
  -1   4 -12   -1.70    7.20
  -1   4 -12   -7.70   19.80
  -1   4 -12    1.00    6.30
   1  -4  12    3.80    6.60
   1  -4  12   -0.30    5.80
   1  -4  12   10.60   12.40
   1  -4  12    6.80   16.30
  -2   4 -12   74.09   12.60
  -2   4 -12   59.29   11.70
  -2   4 -12   49.40   37.10
   2  -4  12   53.49   22.90
   2  -4  12   73.69   12.80
   2  -4  12   96.59   17.30
   2  -4  12   74.29   12.40
  -3   4 -12   60.39   15.30
  -3   4 -12   73.59   14.20
   3  -4  12   67.69   18.20
   3  -4  12   86.89   14.00
   3   3 -12   22.20   10.60
   3   3 -12   15.50    9.20
  -3  -3  12   55.09   15.80
  -3  -3  12   25.70    9.20
  -3  -3  12   16.80   14.90
  -3  -3  12   31.10   11.20
   2   3 -12   66.99   14.90
   2   3 -12   37.70    9.60
  -2  -3  12   52.59   15.70
  -2  -3  12   54.99   12.20
  -2  -3  12   67.49   12.50
  -2  -3  12   38.80    9.70
   1   3 -12  227.28   39.40
   1   3 -12  163.78   16.80
   1   3 -12  181.88   19.70
  -1  -3  12  204.08   17.80
  -1  -3  12  167.58   16.80
  -1  -3  12  172.58   17.80
  -1  -3  12  216.98   27.50
  -1  -3  12  151.88   20.00
   0   3 -12   19.80   19.40
   0   3 -12    4.30    6.30
   0   3 -12    7.90    8.60
   0  -3  12   -4.60   14.90
   0  -3  12    5.50    6.40
   0  -3  12    9.30    7.20
   0  -3  12   21.00   16.50
   0  -3  12   12.20   10.00
  -1   3 -12   29.00   22.80
  -1   3 -12   60.19   12.30
   1  -3  12   53.19   19.70
   1  -3  12   33.70    8.80
   1  -3  12   52.39    9.70
   1  -3  12   44.70   13.80
  -2   3 -12   75.49   25.40
  -2   3 -12  114.99   15.70
  -2   3 -12   72.59   12.70
   2  -3  12   72.19   25.80
   2  -3  12   76.49   12.40
   2  -3  12   65.29   15.70
   2  -3  12   67.09   11.00
  -3   3 -12    1.00    7.80
  -3   3 -12    3.40    7.80
   3  -3  12    0.70   12.40
   3  -3  12   -5.80   18.00
   3  -3  12    0.40    7.10
   3  -3  12    1.30    6.80
   3   2 -12  176.28   32.90
   3   2 -12   80.99   15.50
  -3  -2  12  153.38   21.10
  -3  -2  12  105.69   16.50
  -3  -2  12   86.79   14.10
  -3  -2  12  142.29   16.10
   2   2 -12   18.00    8.80
   2   2 -12    5.50    8.80
   2   2 -12   18.70   19.60
  -2  -2  12    0.20    6.50
  -2  -2  12    9.50    8.60
  -2  -2  12   10.20    7.30
  -2  -2  12   11.90   11.90
   1   2 -12  304.97   23.00
   1   2 -12  354.16   36.90
  -1  -2  12  347.97   23.10
  -1  -2  12  353.06   31.90
  -1  -2  12  379.26   33.20
  -1  -2  12  348.97   23.30
  -1  -2  12  322.97   23.00
   0   2 -12  296.57   21.80
   0   2 -12  304.27   22.90
   0   2 -12  301.57   35.50
   0  -2  12  290.17   20.80
   0  -2  12  295.17   20.60
   0  -2  12  272.67   21.80
   0  -2  12  327.67   30.60
  -1   2 -12   66.69   23.80
  -1   2 -12   82.69   14.00
  -1   2 -12   61.59   12.10
   1  -2  12   65.99   11.10
   1  -2  12   64.99   20.10
   1  -2  12   79.39   12.20
   1  -2  12   61.89   13.80
  -2   2 -12   -6.50    6.20
  -2   2 -12    3.50   17.20
   2  -2  12    0.30   16.80
   2  -2  12   -7.40    6.00
   2  -2  12   -0.50    5.90
   2  -2  12    4.90   11.40
  -3   2 -12  172.58   30.20
   3  -2  12  135.39   15.80
   3  -2  12  103.99   18.30
   3  -2  12  149.88   16.20
   3  -2  12  122.59   30.10
  -4   2 -12   37.00    9.90
   4  -2  12   57.69   26.40
   4  -2  12   36.20   11.20
   4  -2  12   56.59   11.70
   4  -2  12   57.09   17.10
   3   1 -12   31.10   10.90
   3   1 -12   49.60   23.50
   3   1 -12   16.60    7.80
  -3  -1  12   17.70   12.80
  -3  -1  12   38.40    9.90
  -3  -1  12   30.40    9.50
   2   1 -12  231.38   19.50
   2   1 -12  256.77   30.90
   2   1 -12  214.88   21.70
  -2  -1  12  246.78   18.40
  -2  -1  12  233.88   18.80
  -2  -1  12  235.88   19.80
   1   1 -12   95.89   22.30
   1   1 -12   82.79   12.40
  -1  -1  12   71.09   11.40
  -1  -1  12  129.49   22.40
  -1  -1  12   88.39   12.40
   0   1 -12  100.39   14.00
   0   1 -12  129.79   24.60
   0   1 -12  135.09   15.50
   0  -1  12  134.09   13.80
   0  -1  12  139.99   15.60
  -1   1 -12   33.70   10.30
  -1   1 -12   49.50   10.20
  -1   1 -12   48.30   20.60
   1  -1  12   34.20    8.40
   1  -1  12   31.90   12.00
   1  -1  12   36.40    8.60
  -2   1 -12   49.99   20.70
  -2   1 -12   85.09   14.20
  -2   1 -12   87.59   13.80
   2  -1  12   60.89   14.70
   2  -1  12   67.19   11.60
   2  -1  12  100.69   13.60
   2  -1  12   84.89   22.70
  -3   1 -12  186.18   19.30
   3  -1  12  228.58   34.20
   3  -1  12  187.18   17.80
   3  -1  12  189.78   18.40
   3  -1  12  179.18   21.90
  -4   1 -12  230.68   20.90
  -4   1 -12  197.88   18.20
   4  -1  12  205.58   19.70
   4  -1  12  202.38   20.70
   4  -1  12  197.28   24.10
   4  -1  12  214.78   36.40
   4   0 -12   -6.80    7.20
  -4   0  12    1.00    7.30
  -4   0  12    2.40   11.00
  -4   0  12   -0.10    7.10
   3   0 -12  158.98   30.60
   3   0 -12  111.19   15.10
   3   0 -12   70.29   14.30
  -3   0  12  144.49   19.40
  -3   0  12   69.89   12.30
  -3   0  12  112.99   15.40
   2   0 -12  158.08   18.40
   2   0 -12  160.18   26.00
   2   0 -12  146.09   15.50
  -2   0  12  139.49   15.60
  -2   0  12  168.08   17.60
  -2   0  12  155.78   14.30
   1   0 -12  472.35   29.80
   1   0 -12  547.55   40.20
   1   0 -12  547.45   36.10
  -1   0  12  505.45   29.80
  -1   0  12  528.65   32.40
  -1   0  12  575.24   28.40
  -1   0  12  559.44   30.10
   0   0 -12   -2.30   12.90
   0   0 -12    1.50    5.90
   0   0 -12    6.20    6.50
   0   0  12    4.80    6.20
   0   0  12   -0.30    5.20
   0   0  12  -12.80    5.10
   0   0  12   10.40   13.60
  -1   0 -12  120.29   23.70
  -1   0 -12  162.58   16.00
  -1   0 -12  172.68   16.10
   1   0  12  168.68   14.50
   1   0  12  194.08   24.60
   1   0  12  173.18   15.60
   1   0  12  145.69   18.10
  -2   0 -12  198.88   29.30
  -2   0 -12  212.18   17.80
  -2   0 -12  197.08   18.50
   2   0  12  232.88   28.90
   2   0  12  210.38   16.90
   2   0  12  194.38   17.50
   2   0  12  209.38   21.50
  -3   0 -12    5.70    7.00
  -3   0 -12   -0.50    7.00
   3   0  12    7.80    8.00
   3   0  12    1.30   15.10
   3   0  12   12.10    7.20
   3   0  12   11.50   12.10
  -4   0 -12    3.00    7.90
  -4   0 -12   15.70    8.30
   4   0  12   12.80   20.50
   4   0  12    8.20   10.70
   4   0  12   13.00    8.90
   4   0  12   -1.90   12.90
   4   0  12   21.00    9.10
   4  -1 -12  110.89   15.80
   4  -1 -12   83.49   17.90
  -4   1  12  112.89   15.90
   3  -1 -12  193.18   28.90
   3  -1 -12   82.89   14.70
   3  -1 -12  125.89   14.90
  -3   1  12  137.39   15.70
  -3   1  12  149.79   15.70
  -3   1  12  157.88   17.20
   2  -1 -12  191.58   16.80
   2  -1 -12  178.18   18.70
   2  -1 -12  213.98   27.20
  -2   1  12  153.68   16.20
  -2   1  12  186.58   16.00
  -2   1  12  210.38   19.40
   1  -1 -12   37.40    9.90
   1  -1 -12   38.10   16.00
   1  -1 -12   38.80    9.50
  -1   1  12   33.70    7.90
  -1   1  12   57.99    8.60
  -1   1  12   30.90    8.40
  -1   1  12   41.30   12.00
   0  -1 -12   -2.20    5.30
   0  -1 -12    2.80    6.50
   0  -1 -12   13.50   13.90
   0   1  12    1.90    5.40
   0   1  12    8.90    9.00
   0   1  12    0.40    5.30
   0   1  12    2.40   12.30
  -1  -1 -12  312.77   31.70
  -1  -1 -12  319.77   23.60
  -1  -1 -12  335.17   25.40
  -1  -1 -12  327.17   22.50
   1   1  12  393.96   29.60
   1   1  12  318.57   21.80
   1   1  12  322.77   24.90
   1   1  12  328.17   21.30
  -2  -1 -12    5.40    6.10
  -2  -1 -12   12.30   18.50
  -2  -1 -12    4.80    6.70
   2   1  12    6.10    6.30
   2   1  12   -1.60   10.00
   2   1  12   13.30   14.90
   2   1  12    5.00    6.90
  -3  -1 -12  275.17   19.70
  -3  -1 -12  252.77   21.90
  -3  -1 -12  237.98   21.20
   3   1  12  254.77   24.00
   3   1  12  255.47   20.00
   3   1  12  249.38   20.90
  -4  -1 -12    8.10    7.20
  -4  -1 -12   11.10   10.60
  -4  -1 -12    6.50    8.20
   4   1  12    9.00    8.40
   4   1  12    8.90    7.50
   4   1  12    1.80   18.10
   4   1  12   26.10   14.50
   4  -2 -12  194.38   40.60
   4  -2 -12  126.29   16.90
  -4   2  12  120.89   16.00
  -4   2  12  146.59   16.10
   3  -2 -12   25.70   19.60
   3  -2 -12   23.90   10.10
   3  -2 -12   21.50    8.10
  -3   2  12   24.90   11.30
  -3   2  12   19.10    7.90
  -3   2  12   26.30    8.60
   2  -2 -12   70.69   12.00
   2  -2 -12   75.99   19.50
   2  -2 -12   81.89   13.50
  -2   2  12   82.69   14.60
  -2   2  12   79.99   11.40
   1  -2 -12   10.90    6.60
   1  -2 -12   11.30    7.00
  -1   2  12   16.90    6.80
  -1   2  12   14.00    9.30
  -1   2  12   18.90    6.90
   0  -2 -12  217.58   17.60
   0  -2 -12  213.38   25.80
   0  -2 -12  197.08   16.60
   0  -2 -12  176.88   18.20
   0   2  12  192.68   34.20
   0   2  12  200.18   19.30
   0   2  12  210.18   15.80
   0   2  12  226.88   16.20
  -1  -2 -12   65.79   10.50
  -1  -2 -12   52.39   10.50
  -1  -2 -12   60.39   17.40
  -1  -2 -12   50.89   12.60
   1   2  12   47.90   12.90
   1   2  12   49.10    8.70
   1   2  12   85.09   17.00
   1   2  12   50.99    9.70
  -2  -2 -12  255.67   28.60
  -2  -2 -12  262.87   18.70
  -2  -2 -12  264.77   20.90
  -2  -2 -12  281.97   22.90
   2   2  12  254.67   23.40
   2   2  12  271.67   19.40
   2   2  12  265.57   19.70
  -3  -2 -12   53.29    9.80
  -3  -2 -12   48.10   12.70
  -3  -2 -12   44.50   11.20
   3   2  12   50.39   12.10
   3   2  12   57.49   14.40
   3   2  12   52.69   11.50
   3   2  12   30.40   11.00
   3   2  12   79.99   20.40
  -4  -2 -12   10.80    9.20
  -4  -2 -12   10.80   10.00
  -4  -2 -12   10.50    7.70
   4   2  12    2.90   16.70
[truncated: 88,395 more chars]
